# Supplementary material for: Substrate recognition and cryo-EM structure of the ribosome-bound TAC toxin of Mycobacterium tuberculosis
Source: Nat Commun. 2022 May 12;13:2641. doi: 10.1038/s41467-022-30373-w (PMC9098466; doi:10.1038/s41467-022-30373-w)
Supplement: Supplementary file 4 — Supplementary Data 1 [file 41467_2022_30373_MOESM4_ESM.xlsx]

## Sheet: HigB1_target_sup_or_eq_to_7
HigB1 WT Rep1					HigB1 WT Rep2					HigB1 WT Rep3
Genomic_pos	Strand	base	D6A_Q.MMEMOTE4	GeneAlias.desc	Genomic_pos	Strand	base	D6C_Q.MMEMOTE4	GeneAlias.desc	Genomic_pos	Strand	base	D6B_Q.EMOTE23	GeneAlias.desc
1498307	plus	A	101	rpsLa	1498307	plus	A	66	rpsLa	1498307	plus	A	39	rpsLa
1141497	plus	A	50	MSMEG_1076	1141497	plus	A	49	MSMEG_1076	6230161	minus	A	32	cspA
3904814	minus	A	45	rpsA	1671201	plus	A	36	groES	1141497	plus	A	21	MSMEG_1076
1861165	minus	A	36	MSMEG_1773b	1858535	plus	A	35	usfY	3904814	minus	A	19	rpsA
6230161	minus	A	24	cspA	3904814	minus	A	35	rpsA	1671201	plus	A	18	groES
1859100	minus	A	18	MSMEG_1770	1859100	minus	A	19	MSMEG_1770	6942744	minus	A	12	ssb
1671201	plus	A	17	groES	5862601	minus	A	16	nat1	5862601	minus	A	10	nat1
1858535	plus	A	14	usfY	1861234	minus	A	14	MSMEG_1773a	1498523	plus	U	9	rpsLb
354	plus	A	10	nat2	5693295	plus	A	13	MSMEG_5607	1501074	plus	A	7	MSMEG_0359
6981819	minus	A	8	parA	354	plus	A	7	nat2	3346125	plus	G	7	MSMEG_1400
1498523	plus	U	7	rpsLb						397417	plus	G	7	MSMEG_3265
6942744	minus	A	7	ssb						5184433	plus	A	7	nat3
HigB1 ∆J Rep1					HigB1 DJ Rep2					HigB1 DJ Rep3
Genomic_pos	Strand	base	D6E_Q.MMEMOTE4	GeneAlias.desc	Genomic_pos	Strand	base	D6F_Q.EMOTE23	GeneAlias.desc	Genomic_pos	Strand	X5._base	D6I_Q.EMOTE23	GeneAlias.desc
1141497	plus	A	126	MSMEG_1076	6230161	minus	A	117	cspA	6230161	minus	A	113	cspA
1858535	plus	A	126	usfY	1671201	plus	A	35	groES	1671201	plus	A	40	groES
6230161	minus	A	113	cspA	5862601	minus	A	25	nat1	5862601	minus	A	14	nat1
1861165	minus	A	49	MSMEG_1773b	5862595	minus	A	21	nat4	1858535	plus	A	12	usfY
1861234	minus	A	47	MSMEG_1773a	3904814	minus	A	18	rpsA	1498523	plus	U	11	rpsLb
3904814	minus	A	39	rpsA	6942744	minus	A	18	ssb	354	plus	A	11	nat2
1671201	plus	A	37	groES	5184433	plus	A	15	nat3	5184433	plus	A	11	nat3
1859100	minus	A	28	MSMEG_1770	673478	plus	A	13	MSMEG_0595	673478	plus	A	11	MSMEG_0595
1498100	plus	A	21	nat4	1141497	plus	A	11	MSMEG_1076	1141497	plus	A	10	MSMEG_1076
5421569	minus	A	20	MSMEG_5335	5884998	plus	G	9	mce2A	2795804	minus	A	10	MSMEG_2727
6981819	minus	A	14	parA	6981819	minus	A	9	parA	5884998	plus	G	10	mce2A
1588210	minus	A	13	MSMEG_1496a	1461701	plus	A	8	rpoB	1459087	plus	G	9	rplJ
1858428	plus	A	13	MSMEG_1768	1611820	plus	A	8	nat	4471456	minus	A	9	MSMEG_4383
1950943	plus	A	13	mtrA	4367239	plus	A	8	sucB	5862595	minus	A	9	nat4
6942744	minus	A	13	ssb	5046903	minus	A	8	rpme	3718959	minus	G	8	secA2
3296986	plus	A	12	nat	1459087	plus	G	7	rplJ	3861748	minus	A	8	infC
3861748	minus	A	11	infC	1561944	plus	U	7	rplN	952132	minus	G	8	MSMEG_0868
5949781	plus	A	11	MSMEG_5889	3842150	plus	G	7	nat	2605775	plus	A	7	rpsB
1587844	minus	A	10	MSMEG_1496b	3888238	plus	A	7	MSMEG_3819	283671	minus	A	7	MSMEG_0251
2795804	minus	A	10	MSMEG_2727	613179	minus	A	7	MSMEG_0531	5693295	plus	A	7	MSMEG_5607
5693295	plus	A	10	MSMEG_5607	6803807	plus	A	7	glpK	599191	minus	C	7	MSMEG_0518
1471414	plus	A	9	MSMEG_1370						6942744	minus	A	7	ssb
5036655	minus	A	9	atpA						790771	minus	A	7	MSMEG_0702
1636726	plus	A	8	MSMEG_1547
1858661	plus	G	8	usfYb
444134	plus	A	8	MSMEG_0394
5080659	minus	A	8	MSMEG_4986
5632985	minus	A	8	MSMEG_5543
6803807	plus	A	8	glpK
1141542	plus	A	7	MSMEG_1076b
3003828	minus	A	7	MSMEG_2942
46391	minus	A	7	nat
46558	minus	A	7	MSMEG_0026
790771	minus	A	7	MSMEG_0702
99676	plus	A	7	nat

## Sheet: raw_data_higb1_3h_rep1_2_3
Genomic_pos	Strand	base	cleavage count	cleavage count -PNK	cleavage count empty vector	cleavage count empty vector -PNK	target WT1		Genomic_pos	Strand	base	cleavage count	cleavage count -PNK	cleavage count empty vector	cleavage count empty vector -PNK	target WT2		Genomic_pos	Strand	base	cleavage count	cleavage count -PNK	cleavage count empty vector	cleavage count empty vector -PNK	target WT3		Genomic_pos	Strand	base	cleavage count	cleavage count -PNK	cleavage count empty vector	cleavage count empty vector -PNK	target ∆rnJ1		Genomic_pos	Strand	base	cleavage count	cleavage count -PNK	cleavage count empty vector	cleavage count empty vector -PNK	target ∆rnJ2		Genomic_pos	Strand	base	cleavage count	cleavage count -PNK
1498307	plus	A	101	0	0	0	MSMEG_1398|30S ribosomal protein S12		1498307	plus	A	66	0	0	0	MSMEG_1398|30S ribosomal protein S12		1498307	plus	A	39	0	0	0	MSMEG_1398|30S ribosomal protein S12		1141497	plus	A	126	0	0	0	MSMEG_1076|hypothetical protein		6230161	minus	A	117	0	0	0	MSMEG_6159|hypothetical protein		6230161	minus	A	113	0
1141497	plus	A	50	0	0	0	MSMEG_1076|hypothetical protein		1141497	plus	A	49	0	0	0	MSMEG_1076|hypothetical protein		6230161	minus	A	32	0	0	0	MSMEG_6159|hypothetical protein		1858535	plus	A	126	0	0	0	MSMEG_1769|UsfY protein		1671201	plus	A	35	0	0	0	MSMEG_1582|co-chaperonin GroES		1671201	plus	A	40	0
3904814	minus	A	45	0	0	0	MSMEG_3833|30S ribosomal protein S1		1671201	plus	A	36	0	0	0	MSMEG_1582|co-chaperonin GroES		1141497	plus	A	21	0	0	0	MSMEG_1076|hypothetical protein		6230161	minus	A	113	0	0	0	MSMEG_6159|hypothetical protein		5862601	minus	A	25	0	0	0			5862601	minus	A	14	0
1861165	minus	A	36	0	0	0	MSMEG_1773|hypothetical protein		1858535	plus	A	35	0	0	0	MSMEG_1769|UsfY protein		3904814	minus	A	19	0	0	0	MSMEG_3833|30S ribosomal protein S1		1861165	minus	A	49	0	0	0	MSMEG_1773|hypothetical protein		5862595	minus	A	21	0	0	0			1858535	plus	A	12	0
6230161	minus	A	24	0	0	0	MSMEG_6159|hypothetical protein		3904814	minus	A	35	0	0	0	MSMEG_3833|30S ribosomal protein S1		1671201	plus	A	18	0	0	0	MSMEG_1582|co-chaperonin GroES		1861234	minus	A	47	0	0	0	MSMEG_1773|hypothetical protein		3904814	minus	A	18	0	0	0	MSMEG_3833|30S ribosomal protein S1		1498523	plus	U	11	0
1859100	minus	A	18	0	0	0	MSMEG_1770|hypothetical protein		1859100	minus	A	19	0	0	0	MSMEG_1770|hypothetical protein		6942744	minus	A	12	0	0	0	MSMEG_6896|single-stranded DNA-binding protein		3904814	minus	A	39	0	0	0	MSMEG_3833|30S ribosomal protein S1		6942744	minus	A	18	0	0	0	MSMEG_6896|single-stranded DNA-binding protein		354	plus	A	11	0
1671201	plus	A	17	0	0	0	MSMEG_1582|co-chaperonin GroES		5862601	minus	A	16	0	0	0			5862601	minus	A	10	0	0	0			1671201	plus	A	37	0	0	0	MSMEG_1582|co-chaperonin GroES		5184433	plus	A	15	0	0	0			5184433	plus	A	11	0
1858535	plus	A	14	0	0	0	MSMEG_1769|UsfY protein		1861234	minus	A	14	0	0	0	MSMEG_1773|hypothetical protein		1498523	plus	U	9	0	0	0	MSMEG_1398|30S ribosomal protein S12		1859100	minus	A	28	0	0	0	MSMEG_1770|hypothetical protein		673478	plus	A	13	0	0	0			673478	plus	A	11	0
354	plus	A	10	0	0	0			5693295	plus	A	13	0	0	0	MSMEG_5607|hypothetical protein		1501074	plus	A	7	0	0	0	MSMEG_1400|pseudo		1498100	plus	A	21	0	0	0			1141497	plus	A	11	0	0	0	MSMEG_1076|hypothetical protein		1141497	plus	A	10	0
6981819	minus	A	8	0	0	0	MSMEG_6939|Soj family protein		354	plus	A	7	0	0	0			3346125	plus	G	7	0	0	0	MSMEG_3265|arabitol-phosphate dehydrogenase		5421569	minus	A	20	0	0	0	MSMEG_5335|formamidase		5884998	plus	G	9	0	0	0	MSMEG_5818|virulence factor Mce family protein		2795804	minus	A	10	0
1498523	plus	U	7	0	0	0	MSMEG_1398|30S ribosomal protein S12		1498523	plus	U	6	0	0	0	MSMEG_1398|30S ribosomal protein S12		397417	plus	G	7	0	0	0			6981819	minus	A	14	0	0	0	MSMEG_6939|Soj family protein		6981819	minus	A	9	0	0	0	MSMEG_6939|Soj family protein		5884998	plus	G	10	0
6942744	minus	A	7	0	0	0	MSMEG_6896|single-stranded DNA-binding protein		726084	minus	A	6	0	0	0	MSMEG_0643|extracellular solute-binding protein		5184433	plus	A	7	0	0	0			1588210	minus	A	13	0	0	0	MSMEG_1496|3-hydroxyisobutyrate dehydrogenase		1461701	plus	A	8	0	0	0	MSMEG_1367|DNA-directed RNA polymerase subunit beta		1459087	plus	G	9	0
1563476	plus	A	6	0	0	0	MSMEG_1469|30S ribosomal protein S8		1461701	plus	A	5	0	0	0	MSMEG_1367|DNA-directed RNA polymerase subunit beta		2177479	plus	U	6	0	0	0			1858428	plus	A	13	0	0	0	MSMEG_1768|hypothetical protein		1611820	plus	A	8	0	0	0			4471456	minus	A	9	0
3296986	plus	A	6	0	0	0			1516876	minus	A	5	0	0	0	MSMEG_1414|amidinotransferase		2738441	minus	C	6	0	0	0			1950943	plus	A	13	0	0	0	MSMEG_1874|DNA-binding response regulator MtrA		4367239	plus	A	8	0	0	0	MSMEG_4283|2-oxoglutarate dehydrogenase, E2 component, dihydrolipoamide succinyltransferase		5862595	minus	A	9	0
5949781	plus	A	6	0	0	0	MSMEG_5889|hypothetical protein		1516876	minus	A	5	0	0	0	MSMEG_1413|ornithine--oxo-acid transaminase		397416	plus	C	6	0	0	0			6942744	minus	A	13	0	0	0	MSMEG_6896|single-stranded DNA-binding protein		5046903	minus	A	8	0	0	0	MSMEG_4951|50S ribosomal protein L31		3718959	minus	G	8	0
1861129	minus	A	5	0	0	0	MSMEG_1773|hypothetical protein		1950943	plus	A	5	0	0	0	MSMEG_1874|DNA-binding response regulator MtrA		6141480	minus	A	6	0	0	0	MSMEG_6077|CarD family transcriptional regulator		3296986	plus	A	12	0	0	0			1459087	plus	G	7	0	0	0	MSMEG_1364|50S ribosomal protein L10		3861748	minus	A	8	0
5036655	minus	A	5	0	0	0	MSMEG_4938|F0F1 ATP synthase subunit alpha		3336444	minus	A	5	0	0	0	MSMEG_3254|RDD family protein		673478	plus	A	6	0	0	0			3861748	minus	A	11	0	0	0	MSMEG_3793|translation initiation factor IF-3		1561944	plus	U	7	0	0	0	MSMEG_1465|50S ribosomal protein L14		952132	minus	G	8	0
5693295	plus	A	5	0	0	0	MSMEG_5607|hypothetical protein		725349	minus	A	5	0	0	0	MSMEG_0643|extracellular solute-binding protein		6942682	minus	G	6	0	0	0	MSMEG_6896|single-stranded DNA-binding protein		5949781	plus	A	11	0	0	0	MSMEG_5889|hypothetical protein		3842150	plus	G	7	0	0	0			2605775	plus	A	7	0
1141513	plus	G	4	0	0	0	MSMEG_1076|hypothetical protein		1141489	plus	U	4	0	0	0	MSMEG_1076|hypothetical protein		1500999	plus	A	5	0	0	0	MSMEG_1400|pseudo		1587844	minus	A	10	0	0	0	MSMEG_1496|3-hydroxyisobutyrate dehydrogenase		3888238	plus	A	7	0	0	0	MSMEG_3819|hypothetical protein		283671	minus	A	7	0
1437813	plus	A	4	0	0	0			1498472	plus	G	4	0	0	0	MSMEG_1398|30S ribosomal protein S12		1859100	minus	A	5	0	0	0	MSMEG_1770|hypothetical protein		2795804	minus	A	10	0	0	0	MSMEG_2727|glutamate binding protein		613179	minus	A	7	0	0	0	MSMEG_0531|acyl-CoA dehydrogenase		5693295	plus	A	7	0
1459075	plus	G	4	0	0	0	MSMEG_1364|50S ribosomal protein L10		1561803	plus	G	4	0	0	0			3827739	plus	G	5	0	0	0	MSMEG_3761|Clp protease subunit		5693295	plus	A	10	0	0	0	MSMEG_5607|hypothetical protein		6803807	plus	A	7	0	0	0	MSMEG_6759|glycerol kinase		599191	minus	C	7	0
1461914	plus	A	4	0	0	0	MSMEG_1367|DNA-directed RNA polymerase subunit beta		1561817	plus	G	4	0	0	0			4050931	plus	U	5	0	0	0			1471414	plus	A	9	0	0	0	MSMEG_1370|2-deoxy-scyllo-inosamine dehydrogenase		1465208	plus	A	6	0	0	0	MSMEG_1368|DNA-directed RNA polymerase subunit beta'		6942744	minus	A	7	0
1465208	plus	A	4	0	0	0	MSMEG_1368|DNA-directed RNA polymerase subunit beta'		1611671	plus	U	4	0	0	0	MSMEG_1519|translation initiation factor IF-1		4108567	minus	G	5	0	0	0	MSMEG_4037|hypothetical protein		5036655	minus	A	9	0	0	0	MSMEG_4938|F0F1 ATP synthase subunit alpha		1500999	plus	A	6	0	0	0	MSMEG_1400|pseudo		790771	minus	A	7	0
1500999	plus	A	4	0	0	0	MSMEG_1400|pseudo		1858428	plus	A	4	0	0	0	MSMEG_1768|hypothetical protein		5029650	minus	A	5	0	0	0			1636726	plus	A	8	0	0	0	MSMEG_1547|glycerol dehydratase large subunit		1646424	plus	A	6	0	0	0	MSMEG_1556|50S ribosomal protein L13		1024599	plus	A	6	0
1537078	plus	G	4	0	0	0			4446605	plus	A	4	0	0	0	MSMEG_4358|D-beta-hydroxybutyrate dehydrogenase		5693295	plus	A	5	0	0	0	MSMEG_5607|hypothetical protein		1858661	plus	G	8	0	0	0	MSMEG_1769|UsfY protein		1950901	plus	A	6	0	0	0	MSMEG_1874|DNA-binding response regulator MtrA		1465208	plus	A	6	0
1537167	plus	A	4	0	0	0			6806497	plus	A	4	0	0	0	MSMEG_6761|glycerol-3-phosphate dehydrogenase		6154261	minus	A	5	0	0	0	MSMEG_6091|negative regulator of genetic competence ClpC/mecB		444134	plus	A	8	0	0	0	MSMEG_0394|hypothetical protein		3975978	minus	A	6	0	0	0	MSMEG_3902|ATPase AAA		1561944	plus	U	6	0
1538254	plus	A	4	0	0	0	MSMEG_1437|50S ribosomal protein L4		722270	minus	A	4	0	0	0	MSMEG_0640|oligopeptide transport ATP-binding protein OppD		6826425	plus	C	5	0	0	0	MSMEG_6777|enoyl-CoA hydratase		5080659	minus	A	8	0	0	0	MSMEG_4986|glycosyl transferase family protein		4720986	plus	U	6	0	0	0			1636726	plus	A	6	0
1563192	plus	A	4	0	0	0	MSMEG_1468|30S ribosomal protein S14		726198	minus	A	4	0	0	0	MSMEG_0643|extracellular solute-binding protein		6852487	plus	A	5	0	0	0	MSMEG_6805|beta-lactamase		5632985	minus	A	8	0	0	0	MSMEG_5543|hypothetical protein		6141480	minus	A	6	0	0	0	MSMEG_6077|CarD family transcriptional regulator		3296986	plus	A	6	0
1563738	plus	A	4	0	0	0	MSMEG_1469|30S ribosomal protein S8		1141440	plus	A	3	0	0	0	MSMEG_1076|hypothetical protein		959724	minus	G	5	0	0	0	MSMEG_0872|twin-arginine translocation pathway signal		6803807	plus	A	8	0	0	0	MSMEG_6759|glycerol kinase		6147451	minus	A	6	0	0	0	MSMEG_6084|pseudo		3485716	minus	G	6	0
1950943	plus	A	4	0	0	0	MSMEG_1874|DNA-binding response regulator MtrA		1141589	plus	A	3	0	0	0	MSMEG_1076|hypothetical protein		1020086	plus	A	4	0	0	0	MSMEG_0939|Ppx/GppA phosphatase		1141542	plus	A	7	0	0	0	MSMEG_1076|hypothetical protein		6802938	plus	A	6	0	0	0	MSMEG_6758|transport integral membrane protein		4367239	plus	A	6	0
2501469	minus	A	4	0	0	0	MSMEG_2420|hypothetical protein		1318032	plus	U	3	0	0	0	MSMEG_1244|hypothetical protein		1459075	plus	G	4	0	0	0	MSMEG_1364|50S ribosomal protein L10		3003828	minus	A	7	0	0	0	MSMEG_2942|glyoxalase/bleomycin resistance protein/dioxygenase superfamily protein		6803688	plus	A	6	0	0	0	MSMEG_6758|transport integral membrane protein		4709688	minus	A	6	0
2519651	plus	G	4	0	0	0			1437813	plus	A	3	0	0	0			1461701	plus	A	4	0	0	0	MSMEG_1367|DNA-directed RNA polymerase subunit beta		46391	minus	A	7	0	0	0			6960689	plus	G	6	0	0	0			5525923	plus	A	6	0
2707689	plus	A	4	0	0	0			1498346	plus	G	3	0	0	0	MSMEG_1398|30S ribosomal protein S12		1633943	plus	A	4	0	0	0	MSMEG_1543|eptc-inducible aldehyde dehydrogenase		46558	minus	A	7	0	0	0	MSMEG_0026|septation inhibitor protein		1020086	plus	A	5	0	0	0	MSMEG_0939|Ppx/GppA phosphatase		800366	plus	A	6	0
3199445	plus	A	4	0	0	0	MSMEG_3123|FeS assembly protein SufD		1501074	plus	A	3	0	0	0	MSMEG_1400|pseudo		1781763	minus	C	4	0	0	0	MSMEG_1690|ECF sigma factor RpoE1		790771	minus	A	7	0	0	0	MSMEG_0702|monooxygenase		1024599	plus	A	5	0	0	0	MSMEG_0945|hypothetical protein		1800008	plus	C	5	0
3861748	minus	A	4	0	0	0	MSMEG_3793|translation initiation factor IF-3		1525412	plus	A	3	0	0	0	MSMEG_1424|FMN-dependent dehydrogenase		1858535	plus	A	4	0	0	0	MSMEG_1769|UsfY protein		99676	plus	A	7	0	0	0			1340725	plus	C	5	0	0	0	MSMEG_1254|DEAD/DEAH box helicase		2476417	plus	G	5	0
3904819	minus	A	4	0	0	0	MSMEG_3833|30S ribosomal protein S1		1563476	plus	A	3	0	0	0	MSMEG_1469|30S ribosomal protein S8		2125430	minus	A	4	0	0	0			1141440	plus	A	6	0	0	0	MSMEG_1076|hypothetical protein		1489185	minus	A	5	0	0	0			2509665	plus	A	5	0
4321659	minus	A	4	0	0	0	MSMEG_4237|transmembrane protein		1588000	minus	G	3	0	0	0	MSMEG_1496|3-hydroxyisobutyrate dehydrogenase		2164181	plus	A	4	0	0	0	MSMEG_2086|peptide chain release factor 2		1141486	plus	G	6	0	0	0	MSMEG_1076|hypothetical protein		1515713	minus	A	5	0	0	0	MSMEG_1413|ornithine--oxo-acid transaminase		4412682	plus	A	5	0
4367239	plus	A	4	0	0	0	MSMEG_4283|2-oxoglutarate dehydrogenase, E2 component, dihydrolipoamide succinyltransferase		1855192	plus	A	3	0	0	0	MSMEG_1764|L-lysine aminotransferase		2171785	plus	C	4	0	0	0	MSMEG_2095|serine esterase, cutinase		1461701	plus	A	6	0	0	0	MSMEG_1367|DNA-directed RNA polymerase subunit beta		1538910	plus	A	5	0	0	0	MSMEG_1438|50S ribosomal protein L23		5029643	minus	U	5	0
4446605	plus	A	4	0	0	0	MSMEG_4358|D-beta-hydroxybutyrate dehydrogenase		2000588	minus	A	3	0	0	0			3122545	minus	U	4	0	0	0			1461914	plus	A	6	0	0	0	MSMEG_1367|DNA-directed RNA polymerase subunit beta		1541584	plus	A	5	0	0	0	MSMEG_1442|30S ribosomal protein S3		5150110	minus	G	5	0
46558	minus	A	4	0	0	0	MSMEG_0026|septation inhibitor protein		2155352	plus	A	3	0	0	0			3461382	minus	C	4	0	0	0			1515713	minus	A	6	0	0	0	MSMEG_1413|ornithine--oxo-acid transaminase		1563511	plus	A	5	0	0	0	MSMEG_1469|30S ribosomal protein S8		6308780	minus	U	5	0
5023764	minus	C	4	0	0	0			2519651	plus	G	3	0	0	0			3485716	minus	G	4	0	0	0			1516876	minus	A	6	0	0	0	MSMEG_1414|amidinotransferase		184901	plus	G	5	0	0	0	MSMEG_0160|formate dehydrogenase subunit beta		6692842	plus	G	5	0
5029672	minus	G	4	0	0	0			2728958	plus	A	3	0	0	0	MSMEG_2648|Sfp-type phosphopantetheinyl transferase		354	plus	A	4	0	0	0			1516876	minus	A	6	0	0	0	MSMEG_1413|ornithine--oxo-acid transaminase		1859100	minus	A	5	0	0	0	MSMEG_1770|hypothetical protein		6803688	plus	A	5	0
6984136	minus	A	4	0	0	0	MSMEG_6942|inner membrane protein translocase component YidC		2728958	plus	A	3	0	0	0	MSMEG_2647|metallophosphoesterase		3698376	plus	G	4	0	0	0			1647628	plus	A	6	0	0	0	MSMEG_1558|hypothetical protein		2449416	plus	U	5	0	0	0	MSMEG_2367|aspartyl/glutamyl-tRNA amidotransferase subunit B		6884978	plus	C	5	0
726084	minus	A	4	0	0	0	MSMEG_0643|extracellular solute-binding protein		2889122	minus	A	3	0	0	0	MSMEG_2826|hypothetical protein		3765143	minus	C	4	0	0	0			1871389	plus	A	6	0	0	0	MSMEG_1788|hypothetical protein		2473796	plus	U	5	0	0	0			6942615	minus	C	5	0
790771	minus	A	4	0	0	0	MSMEG_0702|monooxygenase		3003828	minus	A	3	0	0	0	MSMEG_2942|glyoxalase/bleomycin resistance protein/dioxygenase superfamily protein		3861748	minus	A	4	0	0	0	MSMEG_3793|translation initiation factor IF-3		2356580	plus	A	6	0	0	0	MSMEG_2274|hydrogenase assembly chaperone HypC/HupF		2605775	plus	A	5	0	0	0	MSMEG_2519|30S ribosomal protein S2		725349	minus	A	5	0
1458931	plus	U	3	0	0	0	MSMEG_1364|50S ribosomal protein L10		3253276	plus	A	3	0	0	0	MSMEG_3178|DNA polymerase III subunit alpha		4367239	plus	A	4	0	0	0	MSMEG_4283|2-oxoglutarate dehydrogenase, E2 component, dihydrolipoamide succinyltransferase		3641758	plus	A	6	0	0	0			2625658	plus	G	5	0	0	0	MSMEG_2540|uridylate kinase		942352	plus	G	5	0
1458968	plus	A	3	0	0	0	MSMEG_1364|50S ribosomal protein L10		3336525	minus	A	3	0	0	0	MSMEG_3254|RDD family protein		5489791	plus	G	4	0	0	0	MSMEG_5410|radical SAM domain-containing protein		6803688	plus	A	6	0	0	0	MSMEG_6758|transport integral membrane protein		283671	minus	A	5	0	0	0	MSMEG_0251|hypothetical protein		1030813	plus	A	4	0
1461701	plus	A	3	0	0	0	MSMEG_1367|DNA-directed RNA polymerase subunit beta		4412682	plus	A	3	0	0	0	MSMEG_4325|malonyl CoA-ACP transacylase		5582691	minus	C	4	0	0	0			725349	minus	A	6	0	0	0	MSMEG_0643|extracellular solute-binding protein		287172	minus	G	5	0	0	0			1316617	plus	A	4	0
1501074	plus	A	3	0	0	0	MSMEG_1400|pseudo		4991085	plus	A	3	0	0	0	MSMEG_4896|fatty-acid--CoA ligase		5834266	minus	U	4	0	0	0	MSMEG_5756|tRNA		726420	minus	A	6	0	0	0	MSMEG_0643|extracellular solute-binding protein		4047479	plus	U	5	0	0	0	MSMEG_3978|beta-lactamase		1461701	plus	A	4	0
1537079	plus	A	3	0	0	0			5042618	minus	C	3	0	0	0			5834428	minus	C	4	0	0	0			1141581	plus	G	5	0	0	0	MSMEG_1076|hypothetical protein		5693295	plus	A	5	0	0	0	MSMEG_5607|hypothetical protein		1461914	plus	A	4	0
1537138	plus	G	3	0	0	0			5236118	minus	A	3	0	0	0	MSMEG_5132|GTP-binding protein TypA		6009157	minus	U	4	0	0	0	MSMEG_5946|hypothetical protein		1537116	plus	A	5	0	0	0			6942693	minus	U	5	0	0	0	MSMEG_6896|single-stranded DNA-binding protein		1498313	plus	U	4	0
1537143	plus	A	3	0	0	0			5421569	minus	A	3	0	0	0	MSMEG_5335|formamidase		635133	minus	U	4	0	0	0			1541655	plus	G	5	0	0	0	MSMEG_1443|50S ribosomal protein L16		6942810	minus	A	5	0	0	0	MSMEG_6896|single-stranded DNA-binding protein		1538904	plus	A	4	0
1537152	plus	U	3	0	0	0			6141480	minus	A	3	0	0	0	MSMEG_6077|CarD family transcriptional regulator		6580629	minus	G	4	0	0	0			1751948	plus	A	5	0	0	0	MSMEG_1656|exodeoxyribonuclease III		6943215	minus	A	5	0	0	0			1562568	plus	U	4	0
1540058	plus	A	3	0	0	0	MSMEG_1439|50S ribosomal protein L2		6657241	minus	A	3	0	0	0	MSMEG_6601|hypothetical protein		6948848	plus	G	4	0	0	0	MSMEG_6902|hypothetical protein		3003810	minus	A	5	0	0	0	MSMEG_2942|glyoxalase/bleomycin resistance protein/dioxygenase superfamily protein		1263002	minus	A	4	0	0	0			1611620	plus	C	4	0
1540075	plus	G	3	0	0	0			6775083	plus	A	3	0	0	0	MSMEG_6727|amino acid permease		704880	plus	G	4	0	0	0	MSMEG_0624|subtilase		4039984	minus	A	5	0	0	0	MSMEG_3973|N-methylhydantoinase		1315999	plus	A	4	0	0	0	MSMEG_1243|hypothetical protein		1854648	minus	A	4	0
1540174	plus	A	3	0	0	0	MSMEG_1440|30S ribosomal protein S19		6803688	plus	A	3	0	0	0	MSMEG_6758|transport integral membrane protein		726084	minus	A	4	0	0	0	MSMEG_0643|extracellular solute-binding protein		4321659	minus	A	5	0	0	0	MSMEG_4237|transmembrane protein		1443068	minus	A	4	0	0	0	MSMEG_1350|cyclopropane-fatty-acyl-phospholipid synthase		2085287	minus	G	4	0
1542071	plus	A	3	0	0	0	MSMEG_1444|50S ribosomal protein L29		6981819	minus	A	3	0	0	0	MSMEG_6939|Soj family protein		767411	minus	U	4	0	0	0	MSMEG_0684|aldehyde oxidase		4709688	minus	A	5	0	0	0	MSMEG_4625|50S ribosomal protein L21		1537154	plus	A	4	0	0	0			2155352	plus	A	4	0
1561871	plus	A	3	0	0	0			790771	minus	A	3	0	0	0	MSMEG_0702|monooxygenase		942353	plus	U	4	0	0	0			5217354	minus	A	5	0	0	0	MSMEG_5119|1-pyrroline-5-carboxylate dehydrogenase		1562522	plus	U	4	0	0	0	MSMEG_1466|50S ribosomal protein L24		2625658	plus	G	4	0
1561944	plus	U	3	0	0	0	MSMEG_1465|50S ribosomal protein L14											1037931	minus	U	3	0	0	0			5567942	minus	A	5	0	0	0			1563476	plus	A	4	0	0	0	MSMEG_1469|30S ribosomal protein S8		2895119	minus	G	4	0
1611608	plus	A	3	0	0	0	MSMEG_1519|translation initiation factor IF-1											1054350	minus	C	3	0	0	0			6308795	minus	U	5	0	0	0	MSMEG_6242|alcohol dehydrogenase		1614772	plus	A	4	0	0	0	MSMEG_1524|DNA-directed RNA polymerase subunit alpha		3291672	minus	A	4	0
1647628	plus	A	3	0	0	0	MSMEG_1558|hypothetical protein											108005	minus	A	3	0	0	0	MSMEG_0085|PTS system, Fru family protein, IIABC components		6802938	plus	A	5	0	0	0	MSMEG_6758|transport integral membrane protein		1997239	plus	G	4	0	0	0	MSMEG_1914|RNA polymerase sigma-70 factor, family protein		3698375	plus	G	4	0
1858428	plus	A	3	0	0	0	MSMEG_1768|hypothetical protein											1141478	plus	U	3	0	0	0	MSMEG_1076|hypothetical protein		6803199	plus	A	5	0	0	0	MSMEG_6758|transport integral membrane protein		2260534	plus	C	4	0	0	0			3904787	minus	A	4	0
1858529	plus	A	3	0	0	0	MSMEG_1769|UsfY protein											1141487	plus	G	3	0	0	0	MSMEG_1076|hypothetical protein		6806497	plus	A	5	0	0	0	MSMEG_6761|glycerol-3-phosphate dehydrogenase		2563100	minus	A	4	0	0	0			3904819	minus	A	4	0
1906478	plus	A	3	0	0	0	MSMEG_1831|transcription factor WhiB											1254049	plus	C	3	0	0	0	MSMEG_1189|hypothetical protein		6984136	minus	A	5	0	0	0	MSMEG_6942|inner membrane protein translocase component YidC		2755525	minus	U	4	0	0	0	MSMEG_2677|large membrane protein		39189	minus	G	4	0
2000655	minus	A	3	0	0	0	MSMEG_1920|diacylglycerol kinase catalytic subunit											125613	minus	G	3	0	0	0	MSMEG_0102|acyl-CoA dehydrogenase		790678	minus	G	5	0	0	0	MSMEG_0702|monooxygenase		2823402	minus	A	4	0	0	0	MSMEG_2753|hypothetical protein		4019797	plus	C	4	0
2155352	plus	A	3	0	0	0												1305119	minus	C	3	0	0	0			1141489	plus	U	4	0	0	0	MSMEG_1076|hypothetical protein		2895152	minus	A	4	0	0	0	MSMEG_2833|tRNA		4102309	plus	C	4	0
283584	minus	A	3	0	0	0	MSMEG_0251|hypothetical protein											1422117	plus	A	3	0	0	0			1316395	plus	A	4	0	0	0	MSMEG_1243|hypothetical protein		2949259	plus	G	4	0	0	0	MSMEG_2885|short-chain dehydrogenase/reductase SDR		4344446	plus	A	4	0
3003828	minus	A	3	0	0	0	MSMEG_2942|glyoxalase/bleomycin resistance protein/dioxygenase superfamily protein											1436224	plus	A	3	0	0	0	MSMEG_1339|50S ribosomal protein L33		1500999	plus	A	4	0	0	0	MSMEG_1400|pseudo		3061171	plus	G	4	0	0	0			4720986	plus	U	4	0
3178247	minus	A	3	0	0	0	MSMEG_3103|transketolase											1436381	plus	A	3	0	0	0			1537078	plus	G	4	0	0	0			3213969	plus	A	4	0	0	0	MSMEG_3140|ABC transporter ATP-binding protein		5046903	minus	A	4	0
4492273	plus	A	3	0	0	0												1437980	plus	U	3	0	0	0	MSMEG_1343|tRNA		1588684	minus	U	4	0	0	0	MSMEG_1497|acyl-CoA dehydrogenase		3655140	minus	C	4	0	0	0			5128042	plus	C	4	0
5280012	plus	A	3	0	0	0	MSMEG_5180|hypothetical protein											1459063	plus	G	3	0	0	0	MSMEG_1364|50S ribosomal protein L10		1858646	plus	G	4	0	0	0	MSMEG_1769|UsfY protein		3853770	plus	C	4	0	0	0			5508051	minus	G	4	0
5697836	minus	A	3	0	0	0	MSMEG_5612|amino-acid acetyltransferase											1461914	plus	A	3	0	0	0	MSMEG_1367|DNA-directed RNA polymerase subunit beta		1859165	minus	A	4	0	0	0			3870081	minus	G	4	0	0	0			5884999	plus	U	4	0
6141480	minus	A	3	0	0	0	MSMEG_6077|CarD family transcriptional regulator											1465208	plus	A	3	0	0	0	MSMEG_1368|DNA-directed RNA polymerase subunit beta'		1861104	minus	C	4	0	0	0	MSMEG_1773|hypothetical protein		4412682	plus	A	4	0	0	0	MSMEG_4325|malonyl CoA-ACP transacylase		613179	minus	A	4	0
6230343	minus	A	3	0	0	0												1493570	minus	U	3	0	0	0	MSMEG_1391|LysR family transcriptional regulator		1861129	minus	A	4	0	0	0	MSMEG_1773|hypothetical protein		444134	plus	A	4	0	0	0	MSMEG_0394|hypothetical protein		6307208	minus	A	4	0
6467530	minus	A	3	0	0	0	MSMEG_6398|antigen 85-A											1498528	plus	A	3	0	0	0	MSMEG_1398|30S ribosomal protein S12		2357110	plus	A	4	0	0	0	MSMEG_2275|hydrogenase expression/formation protein HypD		4807917	plus	C	4	0	0	0			6803199	plus	A	4	0
6942415	minus	C	3	0	0	0	MSMEG_6896|single-stranded DNA-binding protein											1537059	plus	C	3	0	0	0			2501469	minus	A	4	0	0	0	MSMEG_2420|hypothetical protein		4887095	plus	G	4	0	0	0			6960689	plus	G	4	0
6942687	minus	U	3	0	0	0	MSMEG_6896|single-stranded DNA-binding protein											1537153	plus	A	3	0	0	0			2509673	plus	G	4	0	0	0	MSMEG_2426|nitrogen regulatory protein P-II		5029681	minus	G	4	0	0	0			6981819	minus	A	4	0
6942693	minus	U	3	0	0	0	MSMEG_6896|single-stranded DNA-binding protein											1540058	plus	A	3	0	0	0	MSMEG_1439|50S ribosomal protein L2		2889374	minus	A	4	0	0	0	MSMEG_2826|hypothetical protein		5089055	plus	G	4	0	0	0			6984136	minus	A	4	0
6943215	minus	A	3	0	0	0												1540086	plus	U	3	0	0	0	MSMEG_1440|30S ribosomal protein S19		3160370	plus	A	4	0	0	0	MSMEG_3087|preprotein translocase subunit SecG		5414593	plus	A	4	0	0	0	MSMEG_5328|hypothetical protein		726198	minus	A	4	0
726198	minus	A	3	0	0	0	MSMEG_0643|extracellular solute-binding protein											1561901	plus	G	3	0	0	0			3813941	minus	A	4	0	0	0	MSMEG_3748|thiamin pyrophosphokinase catalytic subunit		5501207	plus	C	4	0	0	0	MSMEG_5421|hypothetical protein		814645	minus	A	4	0
99676	plus	A	3	0	0	0												1563476	plus	A	3	0	0	0	MSMEG_1469|30S ribosomal protein S8		3975978	minus	A	4	0	0	0	MSMEG_3902|ATPase AAA		5961382	plus	A	4	0	0	0			855719	minus	A	4	0
																		1587844	minus	A	3	0	0	0	MSMEG_1496|3-hydroxyisobutyrate dehydrogenase		4041507	minus	A	4	0	0	0	MSMEG_3974|pseudo		6011379	minus	C	4	0	0	0	MSMEG_5949|hypothetical protein		926680	minus	C	4	0
																		1611506	plus	U	3	0	0	0			4367239	plus	A	4	0	0	0	MSMEG_4283|2-oxoglutarate dehydrogenase, E2 component, dihydrolipoamide succinyltransferase		6035450	minus	C	4	0	0	0	MSMEG_5969|hypothetical protein		1030801	plus	A	3	0
																		1611704	plus	C	3	0	0	0	MSMEG_1519|translation initiation factor IF-1		469649	minus	A	4	0	0	0	MSMEG_0406|acyl-CoA dehydrogenase		6102474	plus	U	4	0	0	0			1055653	plus	G	3	0
																		1611986	plus	A	3	0	0	0	MSMEG_1520|50S ribosomal protein L36		5038814	plus	A	4	0	0	0			6141369	minus	A	4	0	0	0	MSMEG_6077|CarD family transcriptional regulator		1128164	minus	A	3	0
																		1612013	plus	G	3	0	0	0	MSMEG_1520|50S ribosomal protein L36		5046903	minus	A	4	0	0	0	MSMEG_4951|50S ribosomal protein L31		6348084	plus	A	4	0	0	0	MSMEG_6283|FAD binding domain-containing protein		1437867	plus	A	3	0
																		1635066	plus	G	3	0	0	0	MSMEG_1544|PduO protein		5280012	plus	A	4	0	0	0	MSMEG_5180|hypothetical protein		635137	minus	U	4	0	0	0			1453754	minus	C	3	0
																		16677	minus	A	3	0	0	0			5423350	minus	A	4	0	0	0	MSMEG_5337|pseudo		6394288	minus	G	4	0	0	0	MSMEG_6327|cytidine and deoxycytidylate deaminase		1458623	plus	G	3	0
																		1702881	minus	C	3	0	0	0			5862601	minus	A	4	0	0	0			6802929	plus	A	4	0	0	0	MSMEG_6758|transport integral membrane protein		1515575	minus	A	3	0
																		1733503	minus	C	3	0	0	0			595471	minus	C	4	0	0	0			6806497	plus	A	4	0	0	0	MSMEG_6761|glycerol-3-phosphate dehydrogenase		1537020	plus	A	3	0
																		1817849	plus	C	3	0	0	0			6141510	minus	U	4	0	0	0	MSMEG_6077|CarD family transcriptional regulator		860574	plus	A	4	0	0	0	MSMEG_0777|F420-dependent glucose-6-phosphate dehydrogenase		1537068	plus	C	3	0
																		1858529	plus	A	3	0	0	0	MSMEG_1769|UsfY protein		6147589	minus	A	4	0	0	0	MSMEG_6084|pseudo		91145	plus	A	4	0	0	0			1540173	plus	C	3	0
																		1861165	minus	A	3	0	0	0	MSMEG_1773|hypothetical protein		6427187	minus	A	4	0	0	0	MSMEG_6373|hypothetical protein		1020098	plus	A	3	0	0	0	MSMEG_0939|Ppx/GppA phosphatase		1556078	minus	G	3	0
																		2099409	plus	G	3	0	0	0	MSMEG_2021|acyltransferase		6468217	minus	A	4	0	0	0			1165374	minus	G	3	0	0	0			1557686	plus	G	3	0
																		2099411	plus	C	3	0	0	0	MSMEG_2021|acyltransferase		6931220	plus	G	4	0	0	0	MSMEG_6883|pseudo		1199325	minus	G	3	0	0	0	MSMEG_1137|amino acid permease		1562382	plus	C	3	0
																		2155352	plus	A	3	0	0	0			860574	plus	A	4	0	0	0	MSMEG_0777|F420-dependent glucose-6-phosphate dehydrogenase		1305123	minus	C	3	0	0	0			1562400	plus	C	3	0
																		2252273	plus	A	3	0	0	0	MSMEG_2174|superfamily protein I DNA or RNA helicase		1034819	minus	C	3	0	0	0			1436224	plus	A	3	0	0	0	MSMEG_1339|50S ribosomal protein L33		1562515	plus	A	3	0
																		2258191	plus	C	3	0	0	0			1065900	plus	C	3	0	0	0			1440337	plus	A	3	0	0	0	MSMEG_1347|50S ribosomal protein L1		1562637	plus	G	3	0
																		2295775	plus	C	3	0	0	0			1141513	plus	G	3	0	0	0	MSMEG_1076|hypothetical protein		1459060	plus	G	3	0	0	0	MSMEG_1364|50S ribosomal protein L10		1562640	plus	A	3	0
																		2538382	minus	A	3	0	0	0			1141591	plus	A	3	0	0	0	MSMEG_1076|hypothetical protein		1461914	plus	A	3	0	0	0	MSMEG_1367|DNA-directed RNA polymerase subunit beta		1563476	plus	A	3	0
																		2557580	plus	U	3	0	0	0	MSMEG_2473|pseudo		1141614	plus	G	3	0	0	0	MSMEG_1076|hypothetical protein		1471414	plus	A	3	0	0	0	MSMEG_1370|2-deoxy-scyllo-inosamine dehydrogenase		1566	plus	A	3	0
																		2605775	plus	A	3	0	0	0	MSMEG_2519|30S ribosomal protein S2		117377	plus	A	3	0	0	0	MSMEG_0092|transcriptional regulatory protein		1474143	plus	A	3	0	0	0	MSMEG_1373|ribose/xylose/arabinose/galactoside ABC-type transport systems, permeases		1575313	plus	A	3	0
																		2625659	plus	C	3	0	0	0	MSMEG_2540|uridylate kinase		1316617	plus	A	3	0	0	0	MSMEG_1243|hypothetical protein		1498503	plus	C	3	0	0	0	MSMEG_1398|30S ribosomal protein S12		1611814	plus	A	3	0
																		2713117	minus	G	3	0	0	0			1459087	plus	G	3	0	0	0	MSMEG_1364|50S ribosomal protein L10		1516876	minus	A	3	0	0	0	MSMEG_1414|amidinotransferase		1633943	plus	A	3	0
																		3039322	minus	G	3	0	0	0	MSMEG_2973|peptidyl-prolyl cis-trans isomerase		1465208	plus	A	3	0	0	0	MSMEG_1368|DNA-directed RNA polymerase subunit beta'		1516876	minus	A	3	0	0	0	MSMEG_1413|ornithine--oxo-acid transaminase		1641400	minus	U	3	0
																		3124908	plus	G	3	0	0	0			1474143	plus	A	3	0	0	0	MSMEG_1373|ribose/xylose/arabinose/galactoside ABC-type transport systems, permeases		1537108	plus	A	3	0	0	0			1646277	plus	A	3	0
																		3125152	plus	G	3	0	0	0	MSMEG_3050|integration host factor		1498536	plus	A	3	0	0	0	MSMEG_1398|30S ribosomal protein S12		1541632	plus	G	3	0	0	0	MSMEG_1442|30S ribosomal protein S3		1718253	minus	A	3	0
																		3139611	plus	G	3	0	0	0	MSMEG_3065|16S rRNA m5C967 methyltransferase		1500513	plus	C	3	0	0	0	MSMEG_1400|pseudo		1581247	minus	C	3	0	0	0			1727524	plus	A	3	0
																		316377	plus	C	3	0	0	0			1504759	plus	A	3	0	0	0	MSMEG_1403|cutinase		1612515	plus	A	3	0	0	0	MSMEG_1521|30S ribosomal protein S13		1766891	plus	C	3	0
																		3550327	minus	C	3	0	0	0	MSMEG_3485|ECF sigma factor RpoE1		1525412	plus	A	3	0	0	0	MSMEG_1424|FMN-dependent dehydrogenase		1636726	plus	A	3	0	0	0	MSMEG_1547|glycerol dehydratase large subunit		179877	minus	G	3	0
																		3571526	plus	U	3	0	0	0	MSMEG_3508|alpha/beta hydrolase		1533123	plus	C	3	0	0	0			1671388	plus	U	3	0	0	0	MSMEG_1582|co-chaperonin GroES		197515	minus	G	3	0
																		3711718	minus	A	3	0	0	0			1537059	plus	C	3	0	0	0			1677096	minus	G	3	0	0	0	MSMEG_1589|hypothetical protein		2072842	plus	A	3	0
																		3713546	minus	A	3	0	0	0	MSMEG_3647|forkhead-associated protein		1537145	plus	A	3	0	0	0			1746043	minus	A	3	0	0	0	MSMEG_1651|homoserine O-acetyltransferase		2244765	plus	A	3	0
																		3798825	plus	A	3	0	0	0			1538910	plus	A	3	0	0	0	MSMEG_1438|50S ribosomal protein L23		1795373	plus	G	3	0	0	0	MSMEG_1702|amidohydrolase		2279334	minus	U	3	0
																		3825331	minus	G	3	0	0	0			1540074	plus	A	3	0	0	0			1869516	plus	G	3	0	0	0	MSMEG_1785|hypothetical protein		2285905	minus	G	3	0
																		3827742	plus	C	3	0	0	0	MSMEG_3761|Clp protease subunit		1540080	plus	G	3	0	0	0			2271166	plus	A	3	0	0	0			2500841	minus	G	3	0
																		3870081	minus	G	3	0	0	0			1540222	plus	A	3	0	0	0	MSMEG_1440|30S ribosomal protein S19		2310521	plus	C	3	0	0	0	MSMEG_2231|acyl-CoA synthetase		2530476	plus	G	3	0
																		395304	minus	G	3	0	0	0			1587929	minus	C	3	0	0	0	MSMEG_1496|3-hydroxyisobutyrate dehydrogenase		2340839	minus	A	3	0	0	0	MSMEG_2259|carbon starvation protein A		2596312	plus	G	3	0
																		3998861	minus	U	3	0	0	0	MSMEG_3930|[NiFe] hydrogenase subunit gamma		1633943	plus	A	3	0	0	0	MSMEG_1543|eptc-inducible aldehyde dehydrogenase		2605100	plus	G	3	0	0	0	MSMEG_2519|30S ribosomal protein S2		2617212	plus	G	3	0
																		42294	plus	U	3	0	0	0			1716556	minus	C	3	0	0	0			2643441	plus	G	3	0	0	0	MSMEG_2558|NikQ protein		2632154	plus	A	3	0
																		4344446	plus	A	3	0	0	0	MSMEG_4260|cytochrome C oxidase subunit 3		1858430	plus	G	3	0	0	0	MSMEG_1768|hypothetical protein		2702027	minus	C	3	0	0	0			2688583	plus	A	3	0
																		4471456	minus	A	3	0	0	0			1861132	minus	C	3	0	0	0	MSMEG_1773|hypothetical protein		2715489	plus	C	3	0	0	0			2728862	plus	A	3	0
																		4535598	plus	U	3	0	0	0	MSMEG_4455|beta-lactamase		1880535	plus	A	3	0	0	0	MSMEG_1801|hypothetical protein		2770803	minus	G	3	0	0	0			2782484	plus	G	3	0
																		4584354	minus	A	3	0	0	0	MSMEG_4509|MbtG protein		1880777	plus	A	3	0	0	0	MSMEG_1802|ChaB protein		2781612	minus	A	3	0	0	0	MSMEG_2711|[NiFe] hydrogenase maturation protein HypF		2823176	plus	U	3	0
																		4756680	minus	C	3	0	0	0			1950484	plus	A	3	0	0	0	MSMEG_1874|DNA-binding response regulator MtrA		2801301	minus	C	3	0	0	0			283536	minus	A	3	0
																		5466665	plus	G	3	0	0	0			1950901	plus	A	3	0	0	0	MSMEG_1874|DNA-binding response regulator MtrA		2857695	minus	G	3	0	0	0	MSMEG_2792|Clp amino terminal domain-containing protein		283584	minus	A	3	0
																		5525923	plus	A	3	0	0	0	MSMEG_5441|methionyl-tRNA synthetase		2089816	minus	A	3	0	0	0	MSMEG_2010|stress responsive A/B barrel domain superfamily protein		288997	minus	C	3	0	0	0			287172	minus	G	3	0
																		5560555	minus	C	3	0	0	0	MSMEG_5476|glyoxylate carboligase		2155352	plus	A	3	0	0	0			2903367	plus	U	3	0	0	0			2901311	plus	G	3	0
																		5561152	minus	U	3	0	0	0	MSMEG_5477|2-hydroxy-3-oxopropionate reductase		2501355	minus	A	3	0	0	0	MSMEG_2420|hypothetical protein		3109931	minus	G	3	0	0	0			2935706	plus	C	3	0
																		5643074	plus	G	3	0	0	0	MSMEG_5553|chemotaxis protein CheR		2509881	plus	G	3	0	0	0	MSMEG_2426|nitrogen regulatory protein P-II		3269453	plus	C	3	0	0	0	MSMEG_3188|adenosylmethionine--8-amino-7-oxononanoate aminotransferase BioA		3033320	minus	A	3	0
																		5691251	plus	C	3	0	0	0	MSMEG_5605|cytochrome bd ubiquinol oxidase subunit I		2620756	plus	C	3	0	0	0	MSMEG_2535|dehydrogenase/reductase SDR family protein member 10		3378371	plus	G	3	0	0	0	MSMEG_3299|pseudo		316377	plus	C	3	0
																		5741037	minus	G	3	0	0	0			2625603	plus	C	3	0	0	0	MSMEG_2540|uridylate kinase		3485716	minus	G	3	0	0	0			3202453	plus	C	3	0
																		5949781	plus	A	3	0	0	0	MSMEG_5889|hypothetical protein		2817104	minus	A	3	0	0	0	MSMEG_2746|hypothetical protein		3532729	plus	G	3	0	0	0			3259721	plus	U	3	0
																		6115215	minus	C	3	0	0	0			283536	minus	A	3	0	0	0	MSMEG_0251|hypothetical protein		3728091	minus	G	3	0	0	0	MSMEG_3662|mannose-binding lectin		3318638	plus	A	3	0
																		6135608	plus	C	3	0	0	0	MSMEG_6071|metallo-beta-lactamase superfamily protein		2998398	plus	A	3	0	0	0	MSMEG_2935|phosphatidylinositol alpha-mannosyltransferase		373441	plus	A	3	0	0	0	MSMEG_0335|enoyl-CoA hydratase/isomerase		3334956	plus	A	3	0
																		6228442	plus	G	3	0	0	0			3023208	plus	A	3	0	0	0	MSMEG_2961|preprotein translocase subunit SecD		3809388	minus	U	3	0	0	0	MSMEG_3745|MutT/nudix family protein		3346125	plus	G	3	0
																		6230114	minus	U	3	0	0	0	MSMEG_6159|hypothetical protein		3125155	plus	G	3	0	0	0	MSMEG_3050|integration host factor		3825314	minus	A	3	0	0	0			3367061	minus	C	3	0
																		6348084	plus	A	3	0	0	0	MSMEG_6283|FAD binding domain-containing protein		3211831	plus	A	3	0	0	0	MSMEG_3138|thioredoxin		3865864	plus	A	3	0	0	0	MSMEG_3796|lysyl-tRNA synthetase		3420513	minus	A	3	0
																		6421811	minus	U	3	0	0	0			3214966	plus	A	3	0	0	0	MSMEG_3141|hypothetical protein		3903651	minus	A	3	0	0	0	MSMEG_3833|30S ribosomal protein S1		3447017	minus	G	3	0
																		6474816	plus	C	3	0	0	0			3265928	plus	C	3	0	0	0			3911718	plus	C	3	0	0	0			3458623	minus	A	3	0
																		6803688	plus	A	3	0	0	0	MSMEG_6758|transport integral membrane protein		3713546	minus	A	3	0	0	0	MSMEG_3647|forkhead-associated protein		3965985	minus	A	3	0	0	0			3485715	minus	U	3	0
																		6927842	minus	U	3	0	0	0	MSMEG_6879|integral membrane protein NatD		3792368	minus	U	3	0	0	0	MSMEG_3726|alcohol dehydrogenase		3968665	minus	C	3	0	0	0	MSMEG_3897|proteasome component		3676992	minus	C	3	0
																		6942368	minus	G	3	0	0	0	MSMEG_6896|single-stranded DNA-binding protein		380025	minus	C	3	0	0	0	MSMEG_0341|hypothetical protein		4050930	plus	C	3	0	0	0			3800282	minus	A	3	0
																		6942615	minus	C	3	0	0	0	MSMEG_6896|single-stranded DNA-binding protein		3813950	minus	A	3	0	0	0	MSMEG_3748|thiamin pyrophosphokinase catalytic subunit		4068665	plus	G	3	0	0	0			3819643	minus	C	3	0
																		6942810	minus	A	3	0	0	0	MSMEG_6896|single-stranded DNA-binding protein		4039056	minus	G	3	0	0	0	MSMEG_3973|N-methylhydantoinase		411790	plus	G	3	0	0	0	MSMEG_0370|hypothetical protein		3861687	minus	A	3	0
																		699268	plus	C	3	0	0	0	MSMEG_0617|ftsk/SpoIIIE family protein		4091266	plus	C	3	0	0	0			4129634	plus	C	3	0	0	0	MSMEG_4057|GntR family transcriptional regulator		3904728	minus	A	3	0
																		733157	minus	U	3	0	0	0			4300873	minus	A	3	0	0	0			4161936	minus	G	3	0	0	0	MSMEG_4085|nitrilotriacetate monooxygenase component A		3967239	plus	U	3	0
																		748838	plus	U	3	0	0	0	MSMEG_0666|acetyl-CoA synthetase		4300877	minus	U	3	0	0	0			4231522	minus	A	3	0	0	0	MSMEG_4152|phenoxybenzoate dioxygenase subunit beta		3975978	minus	A	3	0
																		797878	plus	A	3	0	0	0	MSMEG_0709|molecular chaperone DnaK		4441078	plus	U	3	0	0	0			4313194	minus	A	3	0	0	0	MSMEG_4231|UDP-N-acetylmuramoyl-tripeptide--D-alanyl-D-alanine ligase		4000348	plus	C	3	0
																		882581	minus	A	3	0	0	0			4446982	plus	C	3	0	0	0	MSMEG_4358|D-beta-hydroxybutyrate dehydrogenase		4322559	plus	A	3	0	0	0			4110987	minus	U	3	0
																		942352	plus	G	3	0	0	0			5023645	minus	A	3	0	0	0			4387290	plus	C	3	0	0	0	MSMEG_4298|3-methyl-2-oxobutanoate hydroxymethyltransferase		4302087	minus	A	3	0
																											5023673	minus	G	3	0	0	0			4392915	minus	A	3	0	0	0			4302087	minus	A	3	0
																											5036830	minus	A	3	0	0	0	MSMEG_4939|F0F1 ATP synthase subunit delta		4393006	minus	A	3	0	0	0			4320317	minus	A	3	0
																											5217588	minus	A	3	0	0	0	MSMEG_5119|1-pyrroline-5-carboxylate dehydrogenase		45261	plus	C	3	0	0	0	MSMEG_0024|peptidyl-prolyl cis-trans isomerase B		4387290	plus	C	3	0
																											5235616	plus	G	3	0	0	0			4744003	plus	C	3	0	0	0			4393034	minus	A	3	0
																											5258190	minus	A	3	0	0	0	MSMEG_5154|hypothetical protein		4852525	minus	A	3	0	0	0			4412910	plus	A	3	0
																											5280027	plus	A	3	0	0	0	MSMEG_5180|hypothetical protein		5036655	minus	A	3	0	0	0	MSMEG_4938|F0F1 ATP synthase subunit alpha		4446605	plus	A	3	0
																											5379799	minus	A	3	0	0	0	MSMEG_5286|dihydrodipicolinate reductase N-terminus domain-containing protein		5036957	minus	A	3	0	0	0	MSMEG_4939|F0F1 ATP synthase subunit delta		4456249	minus	G	3	0
																											5411521	plus	C	3	0	0	0			5046982	minus	G	3	0	0	0			46558	minus	A	3	0
																											5414846	plus	C	3	0	0	0			5081240	plus	G	3	0	0	0			4702939	minus	A	3	0
																											5421520	minus	U	3	0	0	0	MSMEG_5335|formamidase		5143160	plus	A	3	0	0	0	MSMEG_5045|D-2-hydroxyacid dehydrogenase		4767157	plus	A	3	0
																											5423473	minus	A	3	0	0	0	MSMEG_5337|pseudo		5233568	plus	A	3	0	0	0			4817880	plus	G	3	0
																											5442710	plus	A	3	0	0	0	MSMEG_5362|hypothetical protein		5237629	minus	A	3	0	0	0	MSMEG_5136|hypothetical protein		4851713	minus	C	3	0
																											551165	plus	C	3	0	0	0	MSMEG_0473|LuxR family transcriptional regulator		5436251	minus	G	3	0	0	0	MSMEG_5353|methyltransferase		4976409	plus	G	3	0
																											5567933	minus	A	3	0	0	0			5500720	minus	C	3	0	0	0			5029676	minus	C	3	0
																											5616264	minus	C	3	0	0	0			5501613	minus	A	3	0	0	0			5036820	minus	G	3	0
																											5740660	minus	A	3	0	0	0	MSMEG_5650|AMP-dependent synthetase/ligase		5508051	minus	G	3	0	0	0	MSMEG_5423|transcription-repair coupling factor		5046921	minus	A	3	0
																											5783392	minus	A	3	0	0	0			5525764	plus	A	3	0	0	0	MSMEG_5441|methionyl-tRNA synthetase		5128043	plus	A	3	0
																											5916882	minus	A	3	0	0	0	MSMEG_5850|TetR family transcriptional regulator		5653260	plus	A	3	0	0	0			5182594	minus	C	3	0
																											6102034	plus	G	3	0	0	0			5741037	minus	G	3	0	0	0			5436254	minus	U	3	0
																											613179	minus	A	3	0	0	0	MSMEG_0531|acyl-CoA dehydrogenase		5799184	plus	U	3	0	0	0	MSMEG_5714|short-chain dehydrogenase/reductase SDR		5522152	minus	A	3	0
																											6141369	minus	A	3	0	0	0	MSMEG_6077|CarD family transcriptional regulator		5818480	plus	G	3	0	0	0			5546976	minus	C	3	0
																											6151901	minus	A	3	0	0	0	MSMEG_6089|hypothetical protein		5884999	plus	U	3	0	0	0	MSMEG_5818|virulence factor Mce family protein		5568050	minus	G	3	0
																											6155009	minus	U	3	0	0	0	MSMEG_6091|negative regulator of genetic competence ClpC/mecB		5949781	plus	A	3	0	0	0	MSMEG_5889|hypothetical protein		563473	plus	G	3	0
																											6226490	minus	C	3	0	0	0	MSMEG_6157|DNA topoisomerase I		6122924	plus	A	3	0	0	0			56531	plus	G	3	0
																											6248571	plus	A	3	0	0	0	MSMEG_6179|acetyl-coenzyme A synthetase		6147589	minus	A	3	0	0	0	MSMEG_6084|pseudo		5676795	minus	A	3	0
																											6428542	minus	A	3	0	0	0	MSMEG_6374|2-dehydropantoate 2-reductase		6308333	minus	A	3	0	0	0	MSMEG_6242|alcohol dehydrogenase		5726127	minus	A	3	0
																											6533132	minus	A	3	0	0	0	MSMEG_6467|starvation-induced DNA protecting protein		635134	minus	G	3	0	0	0			5737456	minus	C	3	0
																											662432	minus	A	3	0	0	0	MSMEG_0584|hypothetical protein		6449000	minus	C	3	0	0	0			6052617	minus	U	3	0
																											662709	minus	A	3	0	0	0	MSMEG_0586|STAS domain-containing protein		654360	plus	U	3	0	0	0	MSMEG_0578|acyl-CoA dehydrogenase		6081036	plus	C	3	0
																											6802929	plus	A	3	0	0	0	MSMEG_6758|transport integral membrane protein		6568503	plus	G	3	0	0	0	MSMEG_6507|glycogen debranching protein GlgX		613699	minus	C	3	0
																											6804884	plus	C	3	0	0	0	MSMEG_6759|glycerol kinase		6624292	plus	G	3	0	0	0			6141416	minus	U	3	0
																											6806790	plus	U	3	0	0	0	MSMEG_6761|glycerol-3-phosphate dehydrogenase		6733916	minus	G	3	0	0	0			6238733	plus	A	3	0
																											6925804	plus	C	3	0	0	0			677004	minus	G	3	0	0	0			6254101	minus	A	3	0
																											6982830	minus	A	3	0	0	0	MSMEG_6940|methyltransferase GidB		6803969	plus	A	3	0	0	0	MSMEG_6759|glycerol kinase		6308333	minus	A	3	0
																											722270	minus	A	3	0	0	0	MSMEG_0640|oligopeptide transport ATP-binding protein OppD		6834987	plus	A	3	0	0	0			635085	minus	G	3	0
																											726247	minus	A	3	0	0	0	MSMEG_0643|extracellular solute-binding protein		6835354	minus	G	3	0	0	0	MSMEG_6788|dihydroxyacetone kinase		635128	minus	C	3	0
																											814645	minus	A	3	0	0	0	MSMEG_0728|hypothetical protein		690551	plus	C	3	0	0	0	MSMEG_0613|hypothetical protein		6468265	minus	A	3	0
																											85057	plus	A	3	0	0	0	MSMEG_0062|ftsk/SpoIIIE family protein		6931959	minus	C	3	0	0	0	MSMEG_6882|LysR family transcriptional regulator		6476340	minus	A	3	0
																											91529	plus	A	3	0	0	0	MSMEG_0069|translation initiation factor IF-2		6943176	minus	A	3	0	0	0	MSMEG_6897|30S ribosomal protein S6		6563124	plus	G	3	0
																											965544	plus	A	3	0	0	0	MSMEG_0880|molecular chaperone GroEL		6984136	minus	A	3	0	0	0	MSMEG_6942|inner membrane protein translocase component YidC		6602225	plus	A	3	0
																																				705185	minus	G	3	0	0	0			6689224	minus	G	3	0
																																				725667	minus	C	3	0	0	0	MSMEG_0643|extracellular solute-binding protein		6766968	minus	U	3	0
																																				790771	minus	A	3	0	0	0	MSMEG_0702|monooxygenase		6771337	minus	C	3	0
																																				800366	plus	A	3	0	0	0	MSMEG_0711|molecular chaperone DnaJ		6802938	plus	A	3	0
																																				814700	minus	A	3	0	0	0			6803969	plus	A	3	0
																																				822114	minus	C	3	0	0	0	MSMEG_0734|Rieske (2Fe-2S) domain-containing protein		6938272	minus	G	3	0
																																				840800	plus	A	3	0	0	0			6942588	minus	C	3	0
																																													6942810	minus	A	3	0
																																													6950494	plus	A	3	0
																																													697037	plus	A	3	0
																																													6981754	minus	A	3	0
																																													704880	plus	G	3	0
																																													725418	minus	A	3	0
																																													789484	minus	U	3	0
																																													800393	plus	A	3	0
																																													944506	plus	C	3	0
[truncated: 3 more columns]

## Sheet: K95A+B2+B3_sup_or_eq_to 7
K95A WT Rep1_3h					K95A WT Rep2_3h					K95A WT Rep3_3h						HigB2 WT Rep1_24h					HigB2 WT Rep2_24h						HigB3 WT Rep1_24h					HigB3 WT Rep2_24h
position	strand	base	cleavage count	target	position	strand	base	cleavage count	target	position	strand	base	cleavage count	target		position	strand	base	cleavage count	target	position	strand	base	cleavage count	target		position	strand	base	cleavage count	target	position	strand	base	cleavage count	target
6371128	plus	C	7	nat						307135	plus	G	14	nat5		1766889	plus	G	22	cdd	1766889	plus	G	38	cdd		1766889	plus	G	24	cdd	3022816	plus	A	7	yajC
6985338	plus	A	7	nat						2177479	plus	U	12	nat		3022816	plus	A	19	yajC	1436018	plus	U	31	MSMEG_1337|tRNA		6985338	plus	A	24	nat
										5508050	minus	U	8	mfd		6371128	plus	C	18	nat6	6985338	plus	A	29	nat		3022816	plus	A	15	yajC
										704645	minus	G	8	nat		2589738	minus	A	8	MSMEG_2504	3022816	plus	A	24	yajC		479891	plus	A	8	nat
										6452560	plus	G	7	MSMEG_6389		704644	minus	U	7	nat	6371128	plus	C	24	nat6		5884998	plus	G	7	MSMEG_5818
K95A ∆rnJ Rep1_3h					K95A ∆rnJ Rep2_3h					K95A ∆rnJ Rep3_3h											6415688	plus	G	14	MSMEG_6358		HigB3 ∆rnJ Rep1_24h					HigB3 ∆rnJ Rep2_24h
position	strand	base	cleavage count	target	position	strand	base	cleavage count	target	position	strand	base	cleavage count	target							1500736	minus	C	12	nat		position	strand	base	cleavage count	target	position	strand	base	cleavage count	target
					307135	plus	G	8	nat5	3209056	plus	A	7	MSMEG_3134							4557288	minus	C	12	nat
					1441071	plus	G	3	nat												1436017	plus	G	11	MSMEG_1337|tRNA
																					5884998	plus	G	11	MSMEG_5818
																					3633788	plus	G	10	MSMEG_3573
																					3830957	plus	G	10	nat
																					417902	plus	A	9	nat
																					10087	plus	G	8	MSMEG_0008|tRNA
																					479891	plus	A	7	nat
																					6263871	plus	G	7	nat
																HigB2 ∆rnJ Rep1_24h					HigB2 ∆rnJ Rep2_24h
																position	strand	base	cleavage count	target	position	strand	base	cleavage count	target
																2895828	plus	U	21	MSMEG_2836|tRNA	4154474	minus	U	7	MSMEG_4080|pseudo

## Sheet: raw_data_K95A_rep1_2_3_wt+∆rnj
Genomic_pos	Strand	base	cleavage count	cleavage count -PNK	cleavage count empty vector	cleavage count empty vector -PNK	K95A Rep1 WT		Genomic_pos	Strand	base	cleavage count	cleavage count -PNK	cleavage count empty vector	cleavage count empty vector -PNK	K95A Rep2 WT		Genomic_pos	Strand	base	cleavage count	cleavage count -PNK	cleavage count empty vector	cleavage count empty vector -PNK	target Rep3 WT		Genomic_pos	Strand	base	cleavage count	cleavage count -PNK	cleavage count empty vector	cleavage count empty vector -PNK	target Rep1 ∆rnJ		Genomic_pos	Strand	base	cleavage count	cleavage count -PNK	cleavage count empty vector	cleavage count empty vector -PNK	target Rep2 ∆rnJ		Genomic_pos	Strand	base	cleavage count	cleavage count -PNK
6371128	plus	C	7	0	0	0			5884998	plus	G	4	0	0	0	MSMEG_5818|virulence factor Mce family protein		307135	plus	G	14	0	0	0	nat4		6960690	plus	U	5	0	0	0			307135	plus	G	8	0	0	0	nat4		3209056	plus	A	7	0
6985338	plus	A	7	0	0	0			1141489	plus	U	3	0	0	0	MSMEG_1076|hypothetical protein		2177479	plus	U	12	0	0	0	nat5		6985337	plus	G	5	0	0	0			1441071	plus	G	3	0	0	0			3057488	minus	A	5	0
3022816	plus	A	6	0	0	0	MSMEG_2960|preprotein translocase subunit YajC		1141644	plus	G	3	0	0	0	MSMEG_1076|hypothetical protein		5508050	minus	U	8	0	0	0	MSMEG_5423|transcription-repair coupling factor		4154474	minus	U	4	0	0	0	MSMEG_4080|pseudo		1728721	plus	A	3	0	0	0			3322700	plus	C	5	0
1766889	plus	G	4	0	0	0	MSMEG_1673|cytidine deaminase		1515032	plus	G	3	0	0	0	nat3		704645	minus	G	8	0	0	0			2177479	plus	U	3	0	0	0	nat5		1861069	minus	C	3	0	0	0	MSMEG_1773|hypothetical protein		4708459	plus	G	5	0
3661866	plus	A	4	0	0	0	MSMEG_3596|ATPase		6476485	minus	C	3	0	0	0			6452560	plus	G	7	0	0	0	MSMEG_6389|arabinosyltransferase A		2500838	minus	G	3	0	0	0			1880631	plus	A	3	0	0	0			766659	minus	A	5	0
3661866	plus	A	4	0	0	0	MSMEG_3597|hypothetical protein											1169214	minus	C	6	0	0	0			2736181	minus	G	3	0	0	0			2823176	plus	U	3	0	0	0			1592905	plus	U	4	0
4609929	minus	G	4	0	0	0	nat1											3825455	plus	G	6	0	0	0			3022817	plus	U	3	0	0	0	MSMEG_2960|preprotein translocase subunit YajC		3201563	minus	G	3	0	0	0			2260534	plus	C	4	0
5077862	minus	U	4	0	0	0	MSMEG_4982|hypothetical protein											6826425	plus	C	6	0	0	0	MSMEG_6777|enoyl-CoA hydratase		4609929	minus	G	3	0	0	0			3209056	plus	A	3	0	0	0	MSMEG_3134|cytochrome P450		4032199	minus	A	4	0
1185981	minus	G	3	0	0	0												2344177	minus	A	5	0	0	0	MSMEG_2260|transcriptional regulator		5077862	minus	U	3	0	0	0	MSMEG_4982|hypothetical protein		3316241	plus	G	3	0	0	0			4614059	plus	G	4	0
3807005	plus	G	3	0	0	0												3322700	plus	C	5	0	0	0	MSMEG_3239|two-component system sensor kinase		6826425	plus	C	3	0	0	0	MSMEG_6777|enoyl-CoA hydratase		4287774	minus	C	3	0	0	0	MSMEG_4206|pseudo		600036	minus	U	4	0
5046431	plus	U	3	0	0	0	nat2											3827739	plus	G	5	0	0	0	MSMEG_3761|Clp protease subunit											5002590	minus	C	3	0	0	0			1305119	minus	C	3	0
6008496	minus	U	3	0	0	0	MSMEG_5946|hypothetical protein											42294	plus	U	5	0	0	0												5884999	plus	U	3	0	0	0	MSMEG_5818|virulence factor Mce family protein		1581247	minus	C	3	0
6230254	minus	C	3	0	0	0												942353	plus	U	5	0	0	0																					1859149	minus	A	3	0
																		944654	minus	C	5	0	0	0	MSMEG_0862|molybdopterin biosynthesis protein MoeA																				1917551	minus	G	3	0
																		1325293	plus	U	4	0	0	0																					2250823	plus	G	3	0
																		1447416	plus	G	4	0	0	0																					2449416	plus	U	3	0
																		1515032	plus	G	4	0	0	0	nat3																				3610435	minus	G	3	0
																		380661	minus	G	4	0	0	0	MSMEG_0342|hypothetical protein																				4152334	plus	C	3	0
																		4785437	minus	A	4	0	0	0	MSMEG_4699|NAD-glutamate dehydrogenase																				4395308	minus	C	3	0
																		5434383	minus	U	4	0	0	0	MSMEG_5350|PPE family protein																				5046431	plus	U	3	0
																		6110932	plus	U	4	0	0	0	MSMEG_6043|trehalose-phosphatase																				5508051	minus	G	3	0
																		6985339	plus	G	4	0	0	0																					569415	plus	U	3	0
																		719730	plus	U	4	0	0	0	MSMEG_0638|hypothetical protein																				5778180	minus	G	3	0
																		789484	minus	U	4	0	0	0																					5884999	plus	U	3	0
																		82859	minus	G	4	0	0	0																					6441309	plus	C	3	0
																		1260814	minus	U	3	0	0	0																					719730	plus	U	3	0
																		1316727	plus	G	3	0	0	0	MSMEG_1243|hypothetical protein																				719731	plus	U	3	0
																		1691042	plus	C	3	0	0	0	MSMEG_1604|FAD dependent oxidoreductase																				767411	minus	U	3	0
																		1733502	minus	G	3	0	0	0																					942352	plus	G	3	0
																		1767432	plus	G	3	0	0	0	MSMEG_1675|thymidine phosphorylase
																		1957213	plus	A	3	0	0	0	MSMEG_1881, azi, div|preprotein translocase subunit SecA
																		2091294	minus	C	3	0	0	0
																		2557580	plus	U	3	0	0	0	MSMEG_2473|pseudo
																		2757372	minus	A	3	0	0	0	MSMEG_2680|amino acid transporter
																		2794951	plus	C	3	0	0	0
																		2863768	plus	C	3	0	0	0
																		3122545	minus	U	3	0	0	0
																		3266689	plus	G	3	0	0	0
																		3276489	plus	A	3	0	0	0
																		3571526	plus	U	3	0	0	0	MSMEG_3508|alpha/beta hydrolase
																		3621757	minus	G	3	0	0	0	MSMEG_3560|hypothetical protein
																		3852691	plus	C	3	0	0	0	MSMEG_3783|acyl-CoA dehydrogenase
																		3860295	plus	U	3	0	0	0
																		4032200	minus	A	3	0	0	0	MSMEG_3962|lactate 2-monooxygenase
																		4285624	minus	G	3	0	0	0
																		4708460	plus	G	3	0	0	0
																		4717089	plus	G	3	0	0	0
																		5067038	plus	C	3	0	0	0	MSMEG_4969|two-component system response regulator
																		5416740	plus	C	3	0	0	0
																		5630965	minus	G	3	0	0	0
																		5726127	minus	A	3	0	0	0	MSMEG_5639|enoyl-CoA hydratase
																		6018047	minus	U	3	0	0	0	MSMEG_5957|GDP-mannose 6-dehydrogenase AlgD
																		6227664	plus	C	3	0	0	0
																		6228442	plus	G	3	0	0	0
																		6948848	plus	G	3	0	0	0	MSMEG_6902|hypothetical protein
[truncated: 3 more columns]

## Sheet: raw_data_B2_24+3_rep1_2_wt+∆rnj
Genomic_pos	Strand	base	cleavage count	cleavage count -PNK	cleavage count empty vector	cleavage count empty vector -PNK	HigB2 WT Rep1_24h		Genomic_pos	Strand	base	cleavage count	cleavage count -PNK	cleavage count empty vector	cleavage count empty vector -PNK	HigB2 WT Rep2_24h		Genomic_pos	Strand	base	cleavage count	cleavage count -PNK	cleavage count empty vector	cleavage count empty vector -PNK	HigB2 ∆rnJ Rep1_24h		Genomic_pos	Strand	base	cleavage count	cleavage count -PNK	cleavage count empty vector	cleavage count empty vector -PNK	HigB2 ∆rnJ Rep2_24h		Genomic_pos	Strand	base	cleavage count	cleavage count -PNK	cleavage count empty vector	cleavage count empty vector -PNK	HigB2_WT_3h		Genomic_pos	Strand	base	cleavage count	cleavage count -PNK
1766889	plus	G	22	0	0	0	MSMEG_1673|cytidine deaminase		1766889	plus	G	38	0	0	0	MSMEG_1673|cytidine deaminase		2895828	plus	U	21	0	0	0	MSMEG_2836|tRNA		4154474	minus	U	7	0	0	0	MSMEG_4080|pseudo		5653161	plus	C	3	0	0	0	nat		1775695	plus	C	3	0
3022816	plus	A	19	0	0	0	MSMEG_2960|preprotein translocase subunit YajC		1436018	plus	U	31	0	0	0	MSMEG_1337|tRNA		6985337	plus	G	7	0	0	0	nat20		4058150	minus	U	5	0	0	0												271233	minus	A	3	0
6371128	plus	C	18	0	0	0	nat1		6985338	plus	A	29	0	0	0			5077862	minus	U	6	0	0	0	MSMEG_4982|hypothetical protein		5834588	plus	U	4	0	0	0	MSMEG_5758|tRNA
2589738	minus	A	8	0	0	0	MSMEG_2504|3-isopropylmalate dehydratase small subunit		3022816	plus	A	24	0	0	0	MSMEG_2960|preprotein translocase subunit YajC		4154474	minus	U	5	0	0	0	MSMEG_4080|pseudo		1305121	minus	G	3	0	0	0
704644	minus	U	7	0	0	0			6371128	plus	C	24	0	0	0	nat1		16678	minus	U	4	0	0	0			2895145	minus	C	3	0	0	0	MSMEG_2833|tRNA
1436018	plus	U	6	0	0	0	MSMEG_1337|tRNA		6415688	plus	G	14	0	0	0	MSMEG_6358|mesocentin		2895141	minus	A	4	0	0	0	MSMEG_2833|tRNA		4609929	minus	G	3	0	0	0	nat3
6009157	minus	U	6	0	0	0	MSMEG_5946|hypothetical protein		1500736	minus	C	12	0	0	0	nat6		6263871	plus	G	4	0	0	0	nat2		5077862	minus	U	3	0	0	0	MSMEG_4982|hypothetical protein
6263871	plus	G	6	0	0	0	nat2		4557288	minus	C	12	0	0	0			6960689	plus	G	4	0	0	0	nat15		5508051	minus	G	3	0	0	0	MSMEG_5423|transcription-repair coupling factor
4099998	plus	G	5	0	0	0	MSMEG_4027|zinc-containing alcohol dehydrogenase superfamily protein		1436017	plus	G	11	0	0	0	MSMEG_1337|tRNA		1185981	minus	G	3	0	0	0	nat5		6400525	minus	U	3	0	0	0	nat18
4609929	minus	G	5	0	0	0	nat3		5884998	plus	G	11	0	0	0	MSMEG_5818|virulence factor Mce family protein		1305120	minus	C	3	0	0	0			6439070	plus	U	3	0	0	0	MSMEG_6384|catalase/peroxidase HPI
4747602	minus	U	5	0	0	0	nat4		3633788	plus	G	10	0	0	0	MSMEG_3573|integral membrane protein		1728721	plus	A	3	0	0	0			6602225	plus	A	3	0	0	0
5077862	minus	U	5	0	0	0	MSMEG_4982|hypothetical protein		3830957	plus	G	10	0	0	0	nat13		2589738	minus	A	3	0	0	0	MSMEG_2504|3-isopropylmalate dehydratase small subunit		6985337	plus	G	3	0	0	0	nat20
5508050	minus	U	5	0	0	0	MSMEG_5423|transcription-repair coupling factor		417902	plus	A	9	0	0	0			2863768	plus	C	3	0	0	0	nat19		739026	plus	C	3	0	0	0	nat21
10087	plus	G	4	0	0	0	MSMEG_0008|tRNA		10087	plus	G	8	0	0	0	MSMEG_0008|tRNA		2895144	minus	G	3	0	0	0	MSMEG_2833|tRNA		780614	minus	U	3	0	0	0	MSMEG_0692|hypothetical protein
1185981	minus	G	4	0	0	0	nat5		479891	plus	A	7	0	0	0	nat14		3124910	plus	U	3	0	0	0
132359	minus	C	4	0	0	0	MSMEG_0108|acyl-CoA dehydrogenase		6263871	plus	G	7	0	0	0	nat2		4662176	minus	A	3	0	0	0	MSMEG_4570|hypothetical protein
1435998	plus	U	4	0	0	0	MSMEG_1337|tRNA		1398696	plus	G	6	0	0	0			5046431	plus	U	3	0	0	0	nat17
1500736	minus	C	4	0	0	0	nat6		2169385	plus	C	6	0	0	0	MSMEG_2093|miscRNA		5048704	plus	U	3	0	0	0
25403	minus	A	4	0	0	0			2895141	minus	A	6	0	0	0	MSMEG_2833|tRNA		739026	plus	C	3	0	0	0	nat21
2736181	minus	G	4	0	0	0	nat7		3698893	minus	A	6	0	0	0	MSMEG_3636|ABC transporter ferric iron-binding periplasmic protein
2895141	minus	A	4	0	0	0	MSMEG_2833|tRNA		5253637	minus	G	6	0	0	0	nat9
2895145	minus	C	4	0	0	0	MSMEG_2833|tRNA		599190	minus	G	6	0	0	0	nat11
2903364	plus	A	4	0	0	0			6410532	minus	C	6	0	0	0	MSMEG_6350|tRNA
3621758	minus	G	4	0	0	0	MSMEG_3560|hypothetical protein		1409052	minus	G	5	0	0	0	nat12
3621759	minus	U	4	0	0	0	MSMEG_3560|hypothetical protein		1515032	plus	G	5	0	0	0
3633788	plus	G	4	0	0	0	MSMEG_3573|integral membrane protein		2823176	plus	U	5	0	0	0
3661865	plus	A	4	0	0	0	MSMEG_3596|ATPase		2895829	plus	G	5	0	0	0	MSMEG_2836|tRNA
3661865	plus	A	4	0	0	0	MSMEG_3597|hypothetical protein		4099998	plus	G	5	0	0	0	MSMEG_4027|zinc-containing alcohol dehydrogenase superfamily protein
3698893	minus	A	4	0	0	0	MSMEG_3636|ABC transporter ferric iron-binding periplasmic protein		4099999	plus	U	5	0	0	0	MSMEG_4027|zinc-containing alcohol dehydrogenase superfamily protein
4154475	minus	A	4	0	0	0	MSMEG_4080|pseudo		4154475	minus	A	5	0	0	0	MSMEG_4080|pseudo
4216883	plus	G	4	0	0	0	nat8		4609929	minus	G	5	0	0	0	nat3
5253637	minus	G	4	0	0	0	nat9		5046431	plus	U	5	0	0	0	nat17
5653579	minus	C	4	0	0	0	MSMEG_5565|hypothetical protein		5077862	minus	U	5	0	0	0	MSMEG_4982|hypothetical protein
5822072	minus	G	4	0	0	0	nat10		5500719	minus	G	5	0	0	0
599190	minus	G	4	0	0	0	nat11		6400526	minus	G	5	0	0	0
6110932	plus	U	4	0	0	0	MSMEG_6043|trehalose-phosphatase		1190871	minus	C	4	0	0	0
814007	minus	U	4	0	0	0			1447416	plus	G	4	0	0	0
1254049	plus	C	3	0	0	0	MSMEG_1189|hypothetical protein		155717	plus	C	4	0	0	0	MSMEG_0134|virulence factor Mce family protein
1295010	minus	G	3	0	0	0	MSMEG_1225|hypothetical protein		2000758	minus	C	4	0	0	0	MSMEG_1920|diacylglycerol kinase catalytic subunit
1305123	minus	C	3	0	0	0			2458379	plus	G	4	0	0	0
140419	plus	G	3	0	0	0			2736181	minus	G	4	0	0	0	nat7
1409052	minus	G	3	0	0	0	nat12		3234608	plus	G	4	0	0	0	MSMEG_3159|methylmalonyl-CoA mutase
1592900	plus	A	3	0	0	0	MSMEG_1499|oxygenase		3259721	plus	U	4	0	0	0
1717221	minus	C	3	0	0	0			3621759	minus	U	4	0	0	0	MSMEG_3560|hypothetical protein
2031988	plus	U	3	0	0	0	MSMEG_1953|transcription factor WhiB		3661865	plus	A	4	0	0	0	MSMEG_3596|ATPase
2085287	minus	G	3	0	0	0	MSMEG_2004|arabinose-proton symporter		3661865	plus	A	4	0	0	0	MSMEG_3597|hypothetical protein
2177478	plus	U	3	0	0	0			4351809	minus	C	4	0	0	0	MSMEG_4268|cytochrome C oxidase subunit 2
2449416	plus	U	3	0	0	0	MSMEG_2367|aspartyl/glutamyl-tRNA amidotransferase subunit B		4393004	minus	C	4	0	0	0
2475063	plus	U	3	0	0	0			4609930	minus	G	4	0	0	0
2755720	plus	U	3	0	0	0			4720986	plus	U	4	0	0	0
2782483	plus	C	3	0	0	0			4773533	minus	A	4	0	0	0	MSMEG_4688|hypothetical protein
3259720	plus	G	3	0	0	0			5653090	plus	A	4	0	0	0
3610436	minus	G	3	0	0	0			6009048	minus	U	4	0	0	0	MSMEG_5946|hypothetical protein
380661	minus	G	3	0	0	0	MSMEG_0342|hypothetical protein		6221028	minus	U	4	0	0	0	MSMEG_6152|tRNA
380662	minus	U	3	0	0	0	MSMEG_0342|hypothetical protein		6278424	minus	G	4	0	0	0	MSMEG_6214|GatB/Yqey domain-containing protein
3830957	plus	G	3	0	0	0	nat13		6400525	minus	U	4	0	0	0	nat18
4099999	plus	U	3	0	0	0	MSMEG_4027|zinc-containing alcohol dehydrogenase superfamily protein		906982	plus	U	4	0	0	0	MSMEG_0821|glutamyl-tRNA(Gln) amidotransferase subunit A
4300825	minus	A	3	0	0	0			1065272	minus	G	3	0	0	0	MSMEG_0993|histidine kinase
479891	plus	A	3	0	0	0	nat14		1147865	minus	G	3	0	0	0
5071808	plus	C	3	0	0	0			1185981	minus	G	3	0	0	0	nat5
5142868	minus	G	3	0	0	0			1234008	plus	C	3	0	0	0
5184433	plus	A	3	0	0	0			132359	minus	C	3	0	0	0	MSMEG_0108|acyl-CoA dehydrogenase
5228352	plus	G	3	0	0	0			1436003	plus	A	3	0	0	0	MSMEG_1337|tRNA
5567872	minus	A	3	0	0	0			1464606	minus	C	3	0	0	0
6008496	minus	U	3	0	0	0	MSMEG_5946|hypothetical protein		1500735	minus	C	3	0	0	0
6673210	plus	C	3	0	0	0			1592900	plus	A	3	0	0	0	MSMEG_1499|oxygenase
6680393	plus	C	3	0	0	0	MSMEG_6628|TetR family transcriptional regulator		1634937	plus	G	3	0	0	0
6760818	plus	U	3	0	0	0			16677	minus	A	3	0	0	0
6826425	plus	C	3	0	0	0	MSMEG_6777|enoyl-CoA hydratase		1674141	plus	U	3	0	0	0	MSMEG_1585|cupin
6856404	minus	C	3	0	0	0	MSMEG_6807|TetR family transcriptional regulator		1904172	plus	C	3	0	0	0
6948848	plus	G	3	0	0	0	MSMEG_6902|hypothetical protein		1997901	minus	C	3	0	0	0
6949308	minus	G	3	0	0	0			2000757	minus	G	3	0	0	0	MSMEG_1920|diacylglycerol kinase catalytic subunit
6960689	plus	G	3	0	0	0	nat15		2007116	plus	C	3	0	0	0
6963446	plus	G	3	0	0	0	MSMEG_6920|hypothetical protein		2124196	plus	G	3	0	0	0	MSMEG_2045|monoxygenase
768110	plus	U	3	0	0	0			2179189	minus	C	3	0	0	0	MSMEG_2103|5,10-methylenetetrahydromethanopterin reductase
851231	minus	U	3	0	0	0	nat16		2279888	plus	G	3	0	0	0
942352	plus	G	3	0	0	0			2863768	plus	C	3	0	0	0	nat19
									2895126	minus	C	3	0	0	0	MSMEG_2833|tRNA
									3022818	plus	G	3	0	0	0	MSMEG_2960|preprotein translocase subunit YajC
									3698891	minus	U	3	0	0	0	MSMEG_3636|ABC transporter ferric iron-binding periplasmic protein
									3764079	minus	G	3	0	0	0
									3801632	plus	C	3	0	0	0
									3990016	minus	A	3	0	0	0	MSMEG_3921|hypothetical protein
									417896	plus	G	3	0	0	0
									4216883	plus	G	3	0	0	0	nat8
									4535506	minus	C	3	0	0	0
									4717089	plus	G	3	0	0	0
									4747602	minus	U	3	0	0	0	nat4
									4858686	plus	G	3	0	0	0
									50417	plus	G	3	0	0	0
									5432332	plus	C	3	0	0	0	MSMEG_5348|medium-chain fatty acid-CoA ligase
									5508050	minus	U	3	0	0	0	MSMEG_5423|transcription-repair coupling factor
									5508051	minus	G	3	0	0	0	MSMEG_5423|transcription-repair coupling factor
									563473	plus	G	3	0	0	0
									580232	minus	G	3	0	0	0
									5822072	minus	G	3	0	0	0	nat10
									5825776	minus	U	3	0	0	0	MSMEG_5741|hypothetical protein
									5877786	minus	G	3	0	0	0	MSMEG_5811|TetR family transcriptional regulator
									6009157	minus	U	3	0	0	0	MSMEG_5946|hypothetical protein
									6102472	plus	A	3	0	0	0
									6115884	plus	G	3	0	0	0	MSMEG_6048|cobalamin synthesis protein/P47K
									6689224	minus	G	3	0	0	0	MSMEG_6638|5-methyltetrahydropteroyltriglutamate--homocysteine S-methyltransferase
									6826425	plus	C	3	0	0	0	MSMEG_6777|enoyl-CoA hydratase
									6826426	plus	A	3	0	0	0	MSMEG_6777|enoyl-CoA hydratase
									6880092	plus	C	3	0	0	0
									6928134	plus	G	3	0	0	0
									6960689	plus	G	3	0	0	0	nat15
									6963446	plus	G	3	0	0	0	MSMEG_6920|hypothetical protein
									766529	minus	C	3	0	0	0
									851231	minus	U	3	0	0	0	nat16
									944655	minus	A	3	0	0	0	MSMEG_0862|molybdopterin biosynthesis protein MoeA
									947095	minus	C	3	0	0	0
[truncated: 3 more columns]

## Sheet: raw_data_B3_24+3_rep1_2_wt+∆rnJ
Genomic_pos	Strand	base	cleavage count	cleavage count -PNK	cleavage count empty vector	cleavage count empty vector -PNK	HigB3 Rep1 WT		Genomic_pos	Strand	base	cleavage count	cleavage count -PNK	cleavage count empty vector	cleavage count empty vector -PNK	HigB3 Rep2 WT		Genomic_pos	Strand	base	cleavage count	cleavage count -PNK	cleavage count empty vector	cleavage count empty vector -PNK	HigB3 Rep1 ∆rnJ		Genomic_pos	Strand	base	cleavage count	cleavage count -PNK	cleavage count empty vector	cleavage count empty vector -PNK	HigB3 Rep2 ∆rnJ		Genomic_pos	Strand	base	cleavage count	cleavage count -PNK	cleavage count empty vector	cleavage count empty vector -PNK	HigB3 Rep1 WT 3h		Genomic_pos	Strand	base	cleavage count	cleavage count -PNK
1766889	plus	G	24	0	0	0	MSMEG_1673|cytidine deaminase		3022816	plus	A	7	0	0	0	MSMEG_2960|preprotein translocase subunit YajC		2895145	minus	C	4	0	0	0	MSMEG_2833|tRNA		2076539	plus	C	5	0	0	0	MSMEG_1994|HpcH/HpaI aldolase		2998410	plus	C	3	0	0	0	MSMEG_2935|phosphatidylinositol alpha-mannosyltransferase		3336620	minus	C	6	0
6985338	plus	A	24	0	0	0			6985338	plus	A	6	0	0	0			4469737	minus	C	4	0	0	0			3177144	plus	C	5	0	0	0			3296998	plus	A	3	0	0	0	nat		663012	minus	A	6	0
3022816	plus	A	15	0	0	0	MSMEG_2960|preprotein translocase subunit YajC		5184433	plus	A	4	0	0	0			5077862	minus	U	4	0	0	0	MSMEG_4982|hypothetical protein		3650039	minus	C	5	0	0	0	MSMEG_3584|membrane protein, MmpL family protein		5653183	plus	C	3	0	0	0	nat		1537007	plus	G	5	0
479891	plus	A	8	0	0	0			5884998	plus	G	4	0	0	0	MSMEG_5818|virulence factor Mce family protein		6985337	plus	G	4	0	0	0			2305179	plus	U	4	0	0	0			5947894	plus	C	3	0	0	0	nat		2213142	plus	G	4	0
5884998	plus	G	7	0	0	0	MSMEG_5818|virulence factor Mce family protein		2589738	minus	A	3	0	0	0	MSMEG_2504|3-isopropylmalate dehydratase small subunit		1976853	plus	U	3	0	0	0	MSMEG_1897|3-oxoadipate enol-lactonase		2884195	plus	C	4	0	0	0												2710804	plus	A	4	0
1674141	plus	U	6	0	0	0	MSMEG_1585|cupin		3610436	minus	G	3	0	0	0			2895828	plus	U	3	0	0	0	MSMEG_2836|tRNA		3613820	minus	C	4	0	0	0												5034078	minus	C	4	0
3621759	minus	U	6	0	0	0	MSMEG_3560|hypothetical protein		3621759	minus	U	3	0	0	0	MSMEG_3560|hypothetical protein		3621759	minus	U	3	0	0	0	MSMEG_3560|hypothetical protein		1015419	plus	C	3	0	0	0	MSMEG_0934|hypothetical protein											5392363	minus	A	4	0
3698893	minus	A	6	0	0	0	MSMEG_3636|ABC transporter ferric iron-binding periplasmic protein		3661866	plus	A	3	0	0	0	MSMEG_3596|ATPase		4253319	plus	A	3	0	0	0			1141593	plus	G	3	0	0	0	MSMEG_1076|hypothetical protein											6622584	minus	C	4	0
3807005	plus	G	6	0	0	0			3661866	plus	A	3	0	0	0	MSMEG_3597|hypothetical protein		4349137	plus	G	3	0	0	0			1309605	minus	C	3	0	0	0												1192990	plus	A	3	0
6009048	minus	U	6	0	0	0	MSMEG_5946|hypothetical protein		3830957	plus	G	3	0	0	0			4609929	minus	G	3	0	0	0			1507190	minus	U	3	0	0	0												1540174	plus	A	3	0
2895145	minus	C	5	0	0	0	MSMEG_2833|tRNA		4099998	plus	G	3	0	0	0	MSMEG_4027|zinc-containing alcohol dehydrogenase superfamily protein		5993546	minus	C	3	0	0	0			153361	minus	C	3	0	0	0												1671409	plus	G	3	0
3633788	plus	G	5	0	0	0	MSMEG_3573|integral membrane protein		4557288	minus	C	3	0	0	0			6135608	plus	C	3	0	0	0	MSMEG_6071|metallo-beta-lactamase superfamily protein		154876	plus	U	3	0	0	0	MSMEG_0134|virulence factor Mce family protein											1956472	plus	A	3	0
3698891	minus	U	5	0	0	0	MSMEG_3636|ABC transporter ferric iron-binding periplasmic protein		4609930	minus	G	3	0	0	0			6394288	minus	G	3	0	0	0	MSMEG_6327|cytidine and deoxycytidylate deaminase		1575390	plus	C	3	0	0	0												2038609	plus	U	3	0
4609929	minus	G	5	0	0	0			479891	plus	A	3	0	0	0			79317	plus	A	3	0	0	0	MSMEG_0059|ATPase AAA		1612739	minus	C	3	0	0	0												2229606	plus	C	3	0
6415688	plus	G	5	0	0	0	MSMEG_6358|mesocentin																				1772158	plus	C	3	0	0	0												2884191	plus	U	3	0
1305121	minus	G	4	0	0	0																					1945335	minus	C	3	0	0	0	MSMEG_1870|hypothetical protein											3533320	minus	U	3	0
1409052	minus	G	4	0	0	0																					2096017	minus	C	3	0	0	0	MSMEG_2017|MerR family transcriptional regulator											3904720	minus	A	3	0
1503468	plus	U	4	0	0	0	MSMEG_1402|hypothetical protein																				2177406	plus	C	3	0	0	0												4354166	minus	C	3	0
2589738	minus	A	4	0	0	0	MSMEG_2504|3-isopropylmalate dehydratase small subunit																				2216235	plus	C	3	0	0	0												5228464	minus	A	3	0
2895141	minus	A	4	0	0	0	MSMEG_2833|tRNA																				2240705	minus	C	3	0	0	0												5653155	plus	U	3	0
4557288	minus	C	4	0	0	0																					2307894	minus	C	3	0	0	0												5951701	plus	C	3	0
4708461	plus	G	4	0	0	0																					2793263	plus	G	3	0	0	0	MSMEG_2723|recombinase A											6069386	plus	A	3	0
6400525	minus	U	4	0	0	0																					2835746	minus	U	3	0	0	0	MSMEG_2771|TrkA protein											6242464	plus	A	3	0
6704366	minus	U	4	0	0	0																					2894703	minus	U	3	0	0	0	MSMEG_2832|hypothetical protein											6322109	minus	C	3	0
1500736	minus	C	3	0	0	0																					3197673	plus	C	3	0	0	0	MSMEG_3122|FeS assembly protein SufB											6468199	minus	C	3	0
1917550	minus	G	3	0	0	0																					3199649	minus	A	3	0	0	0												798352	minus	G	3	0
2333890	minus	U	3	0	0	0																					3234818	minus	C	3	0	0	0												927112	minus	C	3	0
2756368	plus	G	3	0	0	0	MSMEG_2679|hypothetical protein																				3510194	plus	C	3	0	0	0	MSMEG_3440|L-serine ammonia-lyase
2895829	plus	G	3	0	0	0	MSMEG_2836|tRNA																				357437	minus	C	3	0	0	0	MSMEG_0321|transcriptional regulator
3765143	minus	C	3	0	0	0																					3754299	plus	C	3	0	0	0
3990016	minus	A	3	0	0	0	MSMEG_3921|hypothetical protein																				3873985	minus	C	3	0	0	0	MSMEG_3803|lipoprotein LpqH
4032343	plus	G	3	0	0	0																					4025270	minus	U	3	0	0	0
4154475	minus	A	3	0	0	0	MSMEG_4080|pseudo																				4053241	plus	U	3	0	0	0
4216883	plus	G	3	0	0	0																					4764371	minus	C	3	0	0	0	MSMEG_4675|tRNA
4279010	plus	G	3	0	0	0	MSMEG_4201|tRNA																				4968245	plus	C	3	0	0	0	MSMEG_4871|3-hydroxyacyl-CoA dehydrogenase
4662176	minus	A	3	0	0	0	MSMEG_4570|hypothetical protein																				5032851	plus	C	3	0	0	0
4992979	minus	A	3	0	0	0																					5036400	plus	C	3	0	0	0
5630965	minus	G	3	0	0	0																					5038807	plus	C	3	0	0	0
654358	plus	U	3	0	0	0	MSMEG_0578|acyl-CoA dehydrogenase																				5058074	plus	C	3	0	0	0
6931288	plus	U	3	0	0	0	MSMEG_6883|pseudo																				551188	plus	C	3	0	0	0
814007	minus	U	3	0	0	0																					5644257	plus	C	3	0	0	0
942352	plus	G	3	0	0	0																					5695944	minus	G	3	0	0	0
																											5735608	minus	C	3	0	0	0
																											5795691	minus	C	3	0	0	0	MSMEG_5711|short chain dehydrogenase
																											580258	minus	G	3	0	0	0
																											5990620	plus	G	3	0	0	0
																											600047	minus	U	3	0	0	0
																											6035608	minus	G	3	0	0	0
																											6100444	minus	G	3	0	0	0	MSMEG_6033|hypothetical protein
																											6242415	plus	C	3	0	0	0
																											6406073	minus	C	3	0	0	0	MSMEG_6342|oxidoreductase
																											6421841	minus	C	3	0	0	0
																											669003	minus	C	3	0	0	0
																											6800354	minus	C	3	0	0	0
																											6920684	minus	G	3	0	0	0
																											6930736	minus	U	3	0	0	0
																											860817	plus	C	3	0	0	0	MSMEG_0777|F420-dependent glucose-6-phosphate dehydrogenase
																											913541	minus	C	3	0	0	0
[truncated: 3 more columns]
