# Supplementary material for: Substrate recognition and cryo-EM structure of the ribosome-bound TAC toxin of Mycobacterium tuberculosis
Source: Nat Commun. 2022 May 12;13:2641. doi: 10.1038/s41467-022-30373-w (PMC9098466; doi:10.1038/s41467-022-30373-w)
Supplement: Supplementary file 6 — Source Data [file 41467_2022_30373_MOESM6_ESM.xlsx]

## Sheet: Supplemetary  Figure 5c
Supplementary Fig. 5c
			Resolution	FSC Corrected Map	FSC Unmasked Map	FSC Masked Map	1/d	FSC Unmasked Model-to-Map	1/d	FSC Masked Model-to-Map
			999.000000	1.000000	1.000000	1.000000	0.0153204428711	0.932682913157	0.0113764935779	0.9479705892
			457.216003	0.999999	0.999543	0.999999	0.0189700519628	0.932680867833	0.0170334374585	0.947939811104
			228.608002	0.999991	0.999490	0.999991	0.0216238833804	0.9329050469	0.0201574649333	0.947902269948
			152.405334	0.999947	0.997419	0.999947	0.0236649953798	0.932904509755	0.0225002617934	0.948164073658
			114.304001	0.999932	0.997616	0.999932	0.0254896566106	0.933121577688	0.0244116830989	0.948173767939
			91.443201	0.999934	0.995473	0.999934	0.0269628147469	0.932994888514	0.0261472946982	0.948120041982
			76.202667	0.999842	0.995448	0.999842	0.0284023243728	0.93288792164	0.0275727024519	0.948250685105
			65.316572	0.999680	0.992795	0.999680	0.0296656195636	0.933110283256	0.0288915918559	0.948453372829
			57.152000	0.999625	0.991093	0.999625	0.0308439973473	0.933338427402	0.030225953874	0.948579030331
			50.801778	0.999550	0.988198	0.999550	0.0318405417138	0.93376372212	0.0312159828252	0.948761615103
			45.721600	0.999543	0.990865	0.999543	0.0329502872382	0.933909681459	0.032306586154	0.948959437618
			41.565091	0.999594	0.990175	0.999594	0.0338757128001	0.933901328369	0.0333531415209	0.949078077783
			38.101334	0.999512	0.988433	0.999512	0.034778997765	0.934143011869	0.0342516226946	0.948953514082
			35.170462	0.999513	0.988202	0.999513	0.0356161493026	0.934440864376	0.0351102605955	0.949143228508
			32.658286	0.999483	0.988244	0.999483	0.0364421663759	0.934791142228	0.0359695838252	0.949268159775
			30.481067	0.999479	0.987609	0.999479	0.0372527780909	0.935110837224	0.0367677778379	0.949586206727
			28.576000	0.999438	0.986112	0.999438	0.0379830385134	0.935176099148	0.0375750567352	0.949605999753
			26.895059	0.999201	0.983454	0.999201	0.0387189254604	0.93544604191	0.0382811937633	0.94982227512
			25.400889	0.998981	0.978151	0.998981	0.0394560536938	0.935744759254	0.0389901862415	0.949901240119
			24.064000	0.998812	0.973093	0.998812	0.0400357190975	0.936028795918	0.0397485064089	0.949966773963
			22.860800	0.998554	0.968768	0.998554	0.0406847172244	0.936288749729	0.0402791553245	0.950240856156
			21.772191	0.998096	0.963488	0.998096	0.0414303757748	0.936477575746	0.0409784833057	0.950177123191
			20.782546	0.997608	0.958691	0.997608	0.0420084076093	0.936864238379	0.0416974069919	0.950471003732
			19.878957	0.996786	0.948386	0.996786	0.0425518664823	0.937335600641	0.04222537614	0.950718455144
			19.050667	0.995999	0.939640	0.995999	0.0431668026459	0.93759028032	0.0428046575772	0.95108587309
			18.288640	0.995201	0.927734	0.995201	0.0436178877449	0.937936766008	0.0433571892408	0.951347326489
			17.585231	0.993594	0.907223	0.993594	0.0443323019566	0.93800936014	0.043889946484	0.951388440015
			16.933926	0.992303	0.892245	0.992303	0.0448837392557	0.938428347295	0.0445713413736	0.95155599754
			16.329143	0.991476	0.893341	0.991476	0.0453022520911	0.939308660615	0.0450766161957	0.951939370479
			15.766069	0.990818	0.890814	0.990818	0.0458029123227	0.939827344683	0.0454904718122	0.952099313329
			15.240533	0.989401	0.881499	0.989401	0.0463380305531	0.940164176049	0.0460282160239	0.952271174841
			14.748903	0.987291	0.861703	0.987291	0.0468125976902	0.940615821568	0.0465191149999	0.952723171246
			14.288000	0.985767	0.841215	0.985767	0.0473211043219	0.941461069992	0.0470290875575	0.953130292398
			13.855030	0.985329	0.838370	0.985329	0.0477766169439	0.941894789372	0.0475212357969	0.95309553304
			13.447530	0.984871	0.847610	0.984871	0.0482979645358	0.942432287748	0.0479911433227	0.953472165036
			13.063314	0.984085	0.842795	0.984085	0.0486929886654	0.942792280159	0.0484515258427	0.953675039302
			12.700445	0.983746	0.835397	0.983746	0.0491371923801	0.943393896462	0.0488836218303	0.953800897094
			12.357189	0.983491	0.828906	0.983491	0.049603381106	0.943988427381	0.049318151696	0.954272724729
			12.032000	0.982483	0.820477	0.982483	0.0499916416566	0.944909785892	0.0497898965386	0.954650061482
			11.723487	0.981799	0.816563	0.981799	0.0503980973966	0.945385580637	0.0501392708873	0.954851608249
			11.430400	0.981132	0.811330	0.981132	0.050827989	0.945697038046	0.0505651194969	0.954703832229
			11.151610	0.980665	0.807668	0.980665	0.0512829768076	0.945911513818	0.0510343814718	0.954783618122
			10.886095	0.978178	0.790376	0.978178	0.0516606436367	0.946645615389	0.0514270257865	0.95489059034
			10.632930	0.975265	0.768134	0.975265	0.0520430057002	0.946672784087	0.051825735181	0.954746138392
			10.391273	0.903563	0.751481	0.972199	0.0524156145332	0.94680838788	0.0521745524733	0.954682208768
			10.160356	0.904717	0.738018	0.969404	0.0528644933079	0.946990599467	0.0526155858724	0.954354282744
			9.939478	0.905411	0.730463	0.967257	0.0532363987012	0.946673870115	0.0530158506097	0.953935845226
			9.728000	0.906140	0.707702	0.965485	0.0536052537558	0.94679325269	0.0533856516322	0.954084024417
			9.525333	0.907449	0.687693	0.962273	0.0539917952635	0.946572003308	0.0537630771134	0.953813541113
			9.330939	0.906609	0.660681	0.959950	0.0542849158775	0.946549636732	0.0541346313316	0.953678994971
			9.144320	0.903100	0.646063	0.957721	0.0545843895075	0.945829580303	0.054397979486	0.95343788375
			8.965020	0.897877	0.631909	0.954256	0.0549532502564	0.945805182517	0.0547339932348	0.953817132613
			8.792615	0.896864	0.621922	0.951883	0.0553646915148	0.945149841865	0.0551071635405	0.953732457449
			8.626717	0.897194	0.600356	0.947856	0.0557107369685	0.944764451458	0.055527396427	0.953644777943
			8.466963	0.895494	0.590240	0.944816	0.0560993059769	0.94435452647	0.0558530742356	0.95336304378
			8.313018	0.896705	0.587434	0.943886	0.0564750401574	0.943686973538	0.0562676295816	0.953307816201
			8.164571	0.900070	0.575642	0.943400	0.0567820793634	0.943117456802	0.056609428561	0.952872723234
			8.021333	0.903105	0.555879	0.941590	0.0570286977564	0.942736724047	0.0568775305403	0.95222010338
			7.883035	0.904753	0.545362	0.939092	0.0573703254205	0.941988773659	0.0571681617842	0.951956514295
			7.749424	0.900511	0.535471	0.935580	0.0576965168736	0.941168839005	0.0574955987266	0.951204247578
			7.620267	0.900750	0.530639	0.934280	0.0580231679966	0.940648427871	0.0578368376194	0.950757285242
			7.495344	0.905278	0.531983	0.933553	0.0583059548076	0.940042020895	0.0581408572811	0.950162937231
			7.374452	0.906723	0.517222	0.930741	0.0586165842038	0.939399003988	0.0584354455368	0.949492658158
			7.257397	0.902842	0.505880	0.927631	0.0589106214616	0.93882022015	0.0587418679308	0.948929046695
			7.144000	0.898735	0.490141	0.924161	0.0592454294276	0.938897918187	0.0590331742466	0.948506528428
			7.034092	0.891476	0.477250	0.917638	0.0595789743551	0.938509999707	0.0593832439525	0.948400116493
			6.927515	0.888184	0.461238	0.914089	0.0598561880767	0.937942841232	0.0596986484888	0.947888284276
			6.824119	0.882829	0.453725	0.908703	0.0601733003975	0.937783731739	0.0599826087121	0.947302481784
			6.723765	0.876337	0.427360	0.901207	0.0604755275079	0.937345721642	0.0603087456118	0.947153879134
			6.626319	0.870810	0.416011	0.894936	0.0607489470015	0.936964863028	0.0605829644459	0.946365881218
			6.531657	0.868795	0.405800	0.891523	0.0610601740125	0.93677383839	0.0608654436096	0.946095315142
			6.439662	0.869554	0.403218	0.889887	0.0613286599461	0.936307460265	0.0611759605297	0.945840062762
			6.350222	0.868296	0.394667	0.887336	0.0615794657423	0.935731364782	0.0614378036133	0.945330131478
			6.263233	0.866557	0.381805	0.884819	0.061858295126	0.935419584467	0.0617003852908	0.944827821565
			6.178595	0.862823	0.381277	0.883389	0.0621260776382	0.935383610075	0.0619673276652	0.944494021774
			6.096213	0.862565	0.378130	0.880778	0.0623779217232	0.935392360619	0.0622135505809	0.944589836756
			6.016000	0.862516	0.369363	0.877306	0.062679941467	0.934855278331	0.062517165368	0.944275413634
			5.937870	0.864323	0.370832	0.877234	0.062991087784	0.934457314067	0.0627873397249	0.94392015688
			5.861744	0.869928	0.375972	0.881319	0.0632403528174	0.933904402445	0.0631177027218	0.943376516544
			5.787544	0.869943	0.367725	0.879048	0.0634723676917	0.93365474372	0.0633310232887	0.943023800741
			5.715200	0.864258	0.362870	0.873354	0.0637465472947	0.933253558306	0.0635829344935	0.942666323039
			5.644642	0.857620	0.356105	0.866539	0.0639958770627	0.932863891525	0.0638467733199	0.941993064747
			5.575805	0.852691	0.337994	0.862942	0.0642430679867	0.932894061548	0.0640987184461	0.942126696312
			5.508627	0.850058	0.338711	0.860959	0.0644960532373	0.932498697049	0.064339182368	0.941799033979
			5.443048	0.847141	0.335233	0.857833	0.0648202629588	0.932270784863	0.0646253963906	0.941292646499
			5.379012	0.847407	0.332546	0.855870	0.0651296941298	0.932049440817	0.0649479413615	0.941110211751
			5.316465	0.847302	0.324581	0.853669	0.0653758350608	0.931616196326	0.0652475572728	0.940777118455
			5.255356	0.844685	0.322285	0.850046	0.0655712126607	0.931358318607	0.065453201337	0.940569288493
			5.195636	0.841253	0.314862	0.847294	0.0657550672255	0.931384636022	0.0656503334351	0.940291553623
			5.137258	0.835253	0.310899	0.841579	0.0660063909069	0.931187509651	0.065836923948	0.940169667979
			5.080178	0.831712	0.306625	0.837219	0.0662513846683	0.930925737429	0.0661237265181	0.939980090689
			5.024352	0.824973	0.293496	0.833166	0.0665216422822	0.930953759577	0.0663611161295	0.939861525067
			4.969739	0.820628	0.288618	0.827762	0.0667391962316	0.930757486129	0.0666147515964	0.939513440681
			4.916301	0.820289	0.288352	0.823888	0.066938151244	0.930193683664	0.0668148621456	0.939184515886
			4.864000	0.820390	0.285195	0.821539	0.0671975966334	0.930137292124	0.0670386758621	0.938633661489
			4.812800	0.812590	0.269832	0.814373	0.0674362603906	0.929962138761	0.067304064699	0.938576095789
			4.762667	0.804719	0.262193	0.805984	0.0676951596168	0.929372991009	0.067543150675	0.938381571602
			4.713567	0.801104	0.261765	0.801522	0.0679250523671	0.929159310499	0.0677844269918	0.938190931085
			4.665469	0.795584	0.246934	0.796653	0.0681820195774	0.929531305834	0.0680314002547	0.937923312864
			4.618343	0.789072	0.242000	0.790895	0.0684295588184	0.92935496156	0.0682863780718	0.938270609521
			4.572160	0.781634	0.238312	0.784196	0.0686784454943	0.929551766683	0.0685341400721	0.938045166423
			4.526891	0.773115	0.231288	0.776949	0.0688252589335	0.929523181037	0.0687480977073	0.938153008474
			4.482510	0.765205	0.219904	0.768322	0.0690326977677	0.929492228208	0.0688954015666	0.938343000936
			4.438990	0.757990	0.213592	0.759600	0.0692923514911	0.929288899194	0.0691330847845	0.938292811472
			4.396308	0.753259	0.208494	0.753115	0.0695187744519	0.92911156782	0.0693984817572	0.938077764366
			4.354438	0.746260	0.201767	0.746429	0.0697297020574	0.928872891699	0.0695988107392	0.937763643795
			4.313359	0.734640	0.182549	0.737231	0.0699717287466	0.929085077302	0.0698318039437	0.937660342362
			4.273047	0.722440	0.178737	0.725747	0.0701773180357	0.928742274837	0.0700577585681	0.937535770519
			4.233482	0.709358	0.166146	0.712469	0.0703603924376	0.928836873193	0.0702521732711	0.937400948272
			4.194642	0.698675	0.162338	0.701379	0.0705866961364	0.928423062456	0.0704482256057	0.937164541315
			4.156509	0.687966	0.156270	0.690934	0.0707653361717	0.928025469635	0.0706628166439	0.936820127576
			4.119063	0.678722	0.158722	0.681960	0.0710001960404	0.927556502771	0.0708680208127	0.936554635538
			4.082286	0.676043	0.145807	0.676627	0.0712039461593	0.927884371497	0.0710766097275	0.936221876307
			4.046159	0.667882	0.138702	0.667370	0.0714257739857	0.92775725811	0.0712935891111	0.936325682785
			4.010667	0.652150	0.132610	0.653650	0.0716702302762	0.927560407637	0.071525632063	0.936197575207
			3.975791	0.638783	0.125218	0.642258	0.0718877565226	0.927647168175	0.0717691095145	0.9361000573
			3.941517	0.634210	0.120758	0.636649	0.072057530801	0.927323075069	0.0719546218814	0.936060375282
			3.907829	0.628851	0.118571	0.629700	0.0722401785238	0.927058621215	0.072134427297	0.935830921763
			3.874712	0.614980	0.108549	0.614967	0.0724250897984	0.927110801768	0.0723094019242	0.935724117995
			3.842151	0.597889	0.106620	0.598231	0.0726612308353	0.927166251804	0.072526369319	0.93594719384
			3.810133	0.581709	0.095143	0.581587	0.0728580718481	0.926958557218	0.0727333555198	0.935778674358
			3.778645	0.565902	0.091558	0.563547	0.0730809709296	0.926781215193	0.072957611552	0.935655375721
			3.747672	0.554304	0.085055	0.550947	0.0732647899046	0.92679337032	0.0731542177092	0.935655816885
			3.717203	0.544218	0.083038	0.540549	0.0734356476601	0.926772542023	0.073341261696	0.935738687841
			3.687226	0.532596	0.077508	0.526749	0.0736509465784	0.92655461527	0.0735103082091	0.935722435349
			3.657728	0.513695	0.068143	0.506112	0.0739013350944	0.92653055514	0.0737565613452	0.935411352981
			3.628698	0.493841	0.069899	0.487920	0.0740755580479	0.92630712127	0.0739825485889	0.935209743354
			3.600126	0.476505	0.064555	0.473469	0.0742603282153	0.926117468692	0.0741508021581	0.935186783249
			3.572000	0.459931	0.061562	0.459392	0.074439151315	0.926312833405	0.0743336530444	0.935178916696
			3.544310	0.452797	0.061279	0.451886	0.0746426675523	0.92611982768	0.0745182208112	0.935317668568
			3.517046	0.441347	0.057779	0.437217	0.0748801658072	0.926106824097	0.0747341098237	0.935405496034
			3.490198	0.416602	0.052467	0.415143	0.075046615594	0.926218718519	0.074966055233	0.935325992088
			3.463758	0.393735	0.052836	0.396868	0.0752028593203	0.925976687546	0.0751008451101	0.93529858096
			3.437714	0.387181	0.048088	0.389702	0.0753582395645	0.925985499208	0.0752736823496	0.935184504787
			3.412060	0.382495	0.044896	0.384697	0.0755204539773	0.926186147587	0.0754233596986	0.935607284157
			3.386785	0.368962	0.044904	0.370039	0.0756918308495	0.926011800743	0.0755863098329	0.935783645931
			3.361882	0.350740	0.037776	0.349830	0.0758883735685	0.926488905067	0.075773302979	0.93583767335
			3.337343	0.337190	0.036639	0.334359	0.0760752260645	0.926446642364	0.0759611481877	0.936025231119
			3.313159	0.323488	0.033367	0.322110	0.0762677881973	0.926421597371	0.076152789358	0.936181490832
			3.289324	0.305625	0.034265	0.308870	0.0765041430219	0.926496299505	0.0763646088783	0.936279409565
			3.265829	0.280935	0.030326	0.287165	0.0767012532119	0.926708131775	0.0765903557915	0.93635625385
			3.242667	0.263186	0.024333	0.268837	0.0768670064047	0.926629994408	0.0767707313969	0.936325528812
			3.219831	0.245487	0.026382	0.248402	0.0770367810548	0.926460239024	0.0769292150288	0.936323910548
			3.197315	0.226649	0.024261	0.226282	0.0772332147176	0.926356119739	0.0771196298539	0.936310206043
			3.175111	0.196179	0.015204	0.199985	0.0774072980156	0.92676289295	0.0773054483813	0.936372282495
			3.153214	0.178324	0.016481	0.180126	0.0775951273562	0.92664344148	0.0774894376016	0.936487492023
			3.131616	0.167826	0.013955	0.171098	0.0777798617896	0.926469970523	0.0776711369358	0.936392058486
			3.110313	0.152887	0.011180	0.155202	0.0779620550248	0.926889390288	0.0778524943769	0.936506917527
			3.089297	0.132535	0.009302	0.133428	0.0781223998866	0.926433664825	0.0780265927584	0.936432006553
			3.068564	0.114704	0.008135	0.115219	0.0782765082152	0.926654472891	0.0781921528158	0.936583240448
			3.048107	0.095709	0.006520	0.097530	0.0784032680772	0.926577790361	0.0783199907591	0.936665637893
			3.027921	0.078626	0.009299	0.081356	0.0785909066965	0.926576387057	0.0784812175056	0.936687057255
			3.008000	0.069140	0.004613	0.074098	0.0787808415075	0.926858546823	0.0786713579113	0.936798946108
			2.988340	0.057146	0.004917	0.063420	0.0789343030375	0.926797285108	0.0788445360686	0.93673249344
			2.968935	0.049580	0.004355	0.055692	0.0791161233115	0.926582637833	0.0790099373226	0.936548702391
			2.949781	0.041249	-0.00137	0.046898	0.0793045492697	0.926454872415	0.0791844012665	0.936621263011
			2.930872	0.036670	0.005871	0.039248	0.0794844916516	0.926269815351	0.0793812091856	0.936392982003
			2.912204	0.040060	0.006958	0.037926	0.0796614114318	0.925638436246	0.0795641318908	0.936116621634
			2.893772	0.033444	0.003266	0.030189	0.0797973096873	0.92539543326	0.0797149562629	0.935899170192
			2.875572	0.025427	8.191994e-04	0.017676	0.0799524214062	0.925166203505	0.0798554753897	0.935362664402
			2.857600	0.017085	9.234334e-04	0.011849	0.0801304386443	0.925020820663	0.0800239025136	0.935382547728
			2.839851	0.012298	-0.00227	0.013220	0.0802866413409	0.9251167281	0.0802016504501	0.935248218106
			2.822321	0.008495	-9.27007e-04	0.010540	0.080461752549	0.924841394043	0.0803546530469	0.935367429507
			2.805006	0.006707	8.090457e-05	0.006086	0.0806278625435	0.924608722397	0.0805348738113	0.935135478198
			2.787902	0.012358	0.001283	0.009200	0.0807621555229	0.924686478811	0.0806848776449	0.935107958014
			2.771006	0.009159	0.001780	0.010500	0.0809158389926	0.924777428008	0.0808158218576	0.935151313051
			2.754313	0.007814	0.002015	0.008457	0.0811046421213	0.924724001069	0.0809954947119	0.935173559118
			2.737820	0.007883	-0.00103	0.004911	0.0812395480884	0.92484137152	0.0811680887556	0.935052687371
			2.721524	-0.00322	-0.00102	-0.00448	0.0814137424266	0.924364693264	0.0813026105456	0.93507726746
			2.705420	-0.00505	-0.00392	-0.00568	0.0816147720572	0.924165682929	0.081498166621	0.934587110763
			2.689506	0.001757	0.001797	-7.20583e-04	0.081806666513	0.924043244352	0.0816910152657	0.934710356495
			2.673778	0.005179	-0.00285	0.004877	0.0819559334952	0.923978534032	0.0818702323783	0.934541175925
			2.658233	0.008669	-0.00108	0.006649	0.0821141653646	0.923966557931	0.0820200627524	0.934497597433
			2.642867	0.004460	-3.93878e-04	-0.00133	0.0822335777871	0.923872320483	0.08216921853	0.934514163338
			2.627678	-0.00313	7.748948e-04	-0.00428	0.0823897743657	0.923931975904	0.0822905927028	0.934356291016
			2.612663	-1.94906e-04	-0.00353	2.127568e-04	0.0825660731588	0.923810339221	0.0824671078132	0.934433689157
			2.597818	0.004113	-8.49000e-04	0.001284	0.0827195767637	0.923456130476	0.0826226360471	0.933884068359
			2.583141	4.519140e-04	0.002257	-0.00512	0.0829018976451	0.923477028667	0.0828046078776	0.933815752024
			2.568629	0.002210	-7.11171e-04	-0.00609	0.083012983616	0.923575907135	0.0829474592783	0.933693974299
			2.554279	0.005413	0.001078	-0.00527	0.0831956453021	0.923774224129	0.0830726180166	0.933814350908
			2.540089	-2.43912e-04	4.330852e-04	-0.00641	0.0833680944485	0.923806554955	0.0832784109227	0.93386357283
			2.526055	0.004167	-4.14646e-04	3.860137e-04	0.0834880304122	0.923822390578	0.083417716487	0.933865608699
			2.512176	0.007102	-9.25064e-05	0.006067	0.0836077023149	0.924209844192	0.0835364488824	0.934258605658
			2.498448	0.004118	0.004157	0.001746	0.0837492658209	0.924224957208	0.0836643703818	0.934051271847
			2.484870	0.007505	-4.62038e-04	0.001269	0.0838879302484	0.924162739398	0.0838047217303	0.934107495434
			2.471438	0.008679	0.001357	6.127501e-04	0.0840456025681	0.924068349168	0.0839552670617	0.934152841368
			2.458151	0.005822	-0.00146	0.001882	0.0842018794939	0.924064544721	0.0841032874227	0.934083669671
			2.445005	9.464997e-04	-0.00406	0.002831	0.0843657323831	0.924506796394	0.0842732025639	0.934198936593
			2.432000	0.001071	-0.00210	0.004010	0.0845317849298	0.924408059379	0.0844363392676	0.934190168806
			2.419132	-2.30284e-04	0.001213	0.001737	0.0846562550126	0.924391151036	0.0845828958211	0.934255089217
			2.406400	-0.00234	9.001058e-04	0.003405	0.0847928598991	0.924463711582	0.0847101516098	0.934116861166
			2.393801	-0.00414	6.143748e-04	0.006297	0.0849382751864	0.924541789999	0.0848535864747	0.934238629924
			2.381333	-0.00491	-3.19411e-05	0.002769	0.0851068903714	0.9243791574	0.0850090878944	0.933959163048
			2.368995	0.002623	9.414143e-04	0.004444	0.0852203161759	0.924469441377	0.0851539535199	0.934210092033
			2.356784	0.005628	0.002195	0.005994	0.0853615172342	0.924602356394	0.0852751281216	0.934431869395
			2.344697	0.007967	-0.00130	0.005477	0.0855572189328	0.924622591005	0.0854377759733	0.934755844904
			2.332735	0.002633	-0.00116	-2.08883e-05	0.0857139415164	0.924787556068	0.0856231548404	0.934805578178
			2.320893	-0.00664	9.023221e-04	-0.00581	0.0859118925727	0.924835603115	0.0857925614617	0.934833821229
			2.309172	4.109175e-04	-8.73216e-04	-0.00146	0.0860680299388	0.924759849688	0.0859818871267	0.93489894385
			2.297568	0.002369	-1.09030e-05	0.001260	0.0862008967693	0.924470078573	0.0861215600489	0.934811965831
			2.286080	-0.00374	-0.00216	7.667840e-04	0.0863424229433	0.924322221154	0.0862606866981	0.934438724088
			2.274706	-0.01178	-0.00243	-0.00526	0.0864662954216	0.92418997467	0.0863954896117	0.934434579554
			2.263446	-0.00787	-0.00253	-0.00713	0.0865927433743	0.924214125476	0.0865180097871	0.934405615564
			2.252296	-0.00636	-0.00131	-0.00731	0.0867268129827	0.923951567883	0.0866449523686	0.934093348598
			2.241255	-0.00599	0.001526	-0.00518	0.0868821641596	0.923748569802	0.0867929736771	0.933865693295
			2.230322	-0.00864	-0.00470	-0.00532	0.0869919325579	0.923812882416	0.0869283221758	0.933830142702
			2.219495	-0.00737	-0.00159	-0.00400	0.0871230012794	0.923957560195	0.0870383706541	0.933928252815
			2.208773	-0.00506	-0.00104	-0.00302	0.0872601778838	0.923892243976	0.0871819717755	0.933883206306
			2.198154	-0.00190	-3.32459e-04	-0.00338	0.0873763771438	0.923563289	0.0873110711235	0.93380774018
			2.187636	-0.00336	-7.89329e-04	-0.00433	0.0875102217207	0.923264245157	0.0874308244944	0.93352282334
			2.177219	-0.00536	-7.77123e-04	-0.00551	0.0876497734149	0.923754521095	0.0875638553268	0.93345587919
			2.166900	-0.00409	-0.00269	-0.00711	0.087795503116	0.923639328653	0.0877124907833	0.933666304902
			2.156679	-0.00338	-0.00159	-0.00299	0.0878975574957	0.923664622347	0.0878442841808	0.93347795709
			2.146554	-0.00258	-0.00125	-0.00133	0.088081008515	0.923371081823	0.0879539762868	0.933375267205
			2.136523	-0.00358	7.349850e-05	-0.00288	0.0882527877103	0.923289273524	0.0881607332972	0.933451942907
			2.126586	-9.41685e-05	-0.00134	-1.75051e-04	0.0883727659974	0.923300405318	0.0883049482723	0.933370835114
			2.116741	0.001176	-9.58814e-04	3.264954e-04	0.0885077755727	0.922902683057	0.0884248200063	0.933508418107
			2.106986	-0.00185	-9.43753e-04	-0.00307	0.0886593418269	0.922744303537	0.0885675369948	0.933297084151
			2.097321	-0.00457	-4.48642e-04	-0.00559	0.0887890573225	0.923015641671	0.0887141968254	0.933095478585
			2.087744	0.003853	0.003963	4.886386e-04	0.0889177496149	0.923019093492	0.0888466781892	0.933356691348
			2.078255	0.009995	0.003354	0.003512	0.0890639562208	0.922789248927	0.0889752921816	0.93314333021
			2.068851	0.007721	-0.00173	0.005071	0.0891769819066	0.922737128901	0.0891137832195	0.933048094721
			2.059532	0.007514	3.125239e-04	0.008859	0.0892756376052	0.922385757077	0.0892182439365	0.933007339408
			2.050296	0.010017	5.315360e-04	0.009686	0.0894211908039	0.92214239859	0.0893264986821	0.932635914912
			2.041143	0.006083	6.040860e-04	0.005797	0.089556440473	0.921958604781	0.0894812107918	0.932465951584
			2.032071	-0.00211	7.758755e-04	0.001169	0.0897152316829	0.921595776912	0.0896245365613	0.932173889762
			2.023080	-0.00117	6.790280e-04	5.044399e-04	0.0898694316038	0.921372874992	0.0897731431351	0.931866275947
			2.014167	-2.43119e-04	7.232759e-04	0.002589	0.0899982886017	0.921075903084	0.0899306153423	0.931741260012
			2.005333	0.001589	0.002249	0.006989	0.0901258056074	0.921280559737	0.0900455231063	0.931703589987
			1.996576	-0.00333	8.110457e-04	0.006435	0.0902533278252	0.920815496067	0.0901795182138	0.931609025477
			1.987896	-0.00655	-7.76690e-05	8.524301e-04	0.090383566299	0.920856232532	0.0903028764595	0.931654537808
			1.979290	-0.00533	-0.00168	-0.00410	0.0905121373818	0.920917456355	0.0904386504975	0.931583190872
			1.970759	-0.00230	0.001509	-0.00452	0.0906529654497	0.920527492838	0.0905672179733	0.931660383113
			1.962300	9.980870e-04	-0.00281	-0.00191	0.090777979833	0.920492304511	0.0907038389738	0.931437002245
			1.953915	-7.94385e-04	-0.00105	-0.00108	0.0909052805028	0.920190475282	0.0908344721587	0.931520891501
			1.945600	4.410883e-04	4.508124e-04	-0.00195	0.0910439871633	0.919896897736	0.0909597763188	0.931173578973
			1.937356	-2.35357e-04	-8.85843e-04	-0.00570	0.0911955925295	0.919317894342	0.0911082271828	0.930503942303
			1.929181	-0.00490	-0.00114	-0.00615	0.0913105610116	0.918672193983	0.0912393458966	0.930134376513
			1.921076	-0.01148	-4.63403e-04	-0.00409	0.0914347168965	0.918587608748	0.091364623909	0.929864821565
			1.913038	-0.00998	-9.25708e-04	-0.00417	0.0915331848181	0.918144923876	0.0914764048724	0.929658016457
			1.905067	-0.00818	-5.01684e-04	-0.00307	0.0916633410534	0.917724729338	0.091584302259	0.92931534237
			1.897162	-0.00689	-3.30444e-05	-0.00342	0.0917649257724	0.917474839727	0.0917060692343	0.928895861499
			1.889322	-0.00482	2.991836e-04	-0.00349	0.0918954668827	0.917247453094	0.0918218949648	0.928774960648
			1.881547	-0.00481	3.690038e-04	-0.00279	0.0920039180705	0.917245983485	0.0919380546178	0.928510599313
			1.873836	-0.00787	-0.00132	-0.00552	0.0921293452634	0.916779630523	0.0920516826756	0.928282452316
			1.866188	-0.00317	0.001909	-0.00121	0.0922753179984	0.916215846054	0.0921841814778	0.928289833763
			1.858602	-0.00195	0.002019	-7.17740e-04	0.0923993282272	0.915742857717	0.0923340898093	0.927791519141
			1.851077	0.001005	-1.81589e-05	-0.00122	0.0925147860123	0.916551903957	0.0924459728077	0.927788320627
			1.843613	0.001440	0.001248	-0.00192	0.0926469097972	0.916260867491	0.0925664069552	0.927850976677
			1.836209	7.014064e-04	-4.15429e-04	-4.32348e-04	0.0927618648273	0.916192563182	0.0926989998216	0.927827116811
			1.828864	0.002980	0.001913	0.001767	0.0928597539242	0.915472642177	0.092804297732	0.927709427993
			1.821578	1.857326e-04	-4.54401e-04	0.002718	0.0929746885696	0.914971996447	0.0929009073078	0.927117751766
			1.814349	-0.00275	4.087328e-05	-6.75706e-04	0.0930989122786	0.91437107005	0.0930293944841	0.926813881075
			1.807178	6.856426e-04	0.001032	-8.10262e-04	0.093231417359	0.913854074612	0.0931476601509	0.926268679834
			1.800063	-0.00193	-4.38188e-04	-0.00580	0.0933983171897	0.913446637302	0.0932961050284	0.926412161429
			1.793004	-0.00538	-0.00312	-0.00635	0.093536527008	0.913120387328	0.0934584732352	0.926346025603
			1.786000	-0.00447	0.001271	-0.00347	0.0936824880772	0.912530202804	0.0936018574502	0.925828620093
							0.0937995839052	0.91241703219	0.0937303788069	0.92552078866
							0.0939211700175	0.912904014519	0.0938452818085	0.925581414006
							0.0940487027865	0.912460539423	0.0939767483886	0.925512053411
							0.0941500479877	0.912335503299	0.0940950780847	0.925300061324
							0.0942545611665	0.91246173611	0.0941854676023	0.925140796547
							0.0943698014961	0.911595289613	0.0943052216475	0.924855008993
							0.0944702839209	0.911745673148	0.0944092442661	0.924437041085
							0.0946051969758	0.911709069856	0.0945228860824	0.92470759171
							0.0947301838852	0.911481377825	0.0946589928277	0.924371104023
							0.0948436296776	0.910939366743	0.0947809093262	0.923948057497
							0.0949740546086	0.910555005117	0.0948908095305	0.923756205392
							0.0950871419865	0.91038529796	0.0950209920728	0.92353551863
							0.0952047716428	0.910092645429	0.0951377529439	0.9233463501
							0.0953214047808	0.909659057844	0.0952518787073	0.923077589892
							0.0954700427663	0.909297233308	0.0953822018187	0.922523010905
							0.0955643835349	0.908933313159	0.0955121972962	0.9224256368
							0.0956737871379	0.908705985621	0.0956066026702	0.922083995774
							0.0957731366829	0.908391401347	0.095719884787	0.921555816375
							0.0958923742773	0.908007995234	0.0958144935748	0.921428533134
							0.0959902795059	0.907668536837	0.0959397541823	0.920932385778
							0.0960883207832	0.907302870016	0.0960193679461	0.920770360227
							0.0962055002428	0.906703112938	0.0961422364602	0.920392301907
							0.0963359786378	0.906182113946	0.0962549688589	0.919991911561
							0.0964420379364	0.905887412985	0.0963848191104	0.919811570118
							0.0965453607097	0.906108856827	0.0964832903544	0.919799138125
							0.0966716186176	0.905796549952	0.0965978836344	0.920109578036
							0.0967838376389	0.905325942993	0.0967164919107	0.919692522046
							0.0969210482564	0.904589610647	0.0968375021861	0.919293558948
							0.0970377779852	0.904681366404	0.0969750120591	0.919217748288
							0.097136175331	0.904432236158	0.0970731518337	0.91901619907
							0.0972418712676	0.904043840061	0.0971838966969	0.91879864885
							0.0973498421535	0.903394666887	0.0972800149701	0.918409683582
							0.0974803524757	0.903319135122	0.0974048617766	0.918352839431
							0.0976041633627	0.902935067897	0.0975309853314	0.918025122279
							0.0977244770171	0.902544830978	0.0976563300121	0.91806182286
							0.0978429868833	0.902084667952	0.0977750403496	0.917521676781
							0.0979425329439	0.901785583825	0.0978813617859	0.917420888586
							0.0980641887283	0.901197380593	0.0979884225226	0.917194052537
							0.098174342512	0.901090092745	0.0981145542029	0.916759813681
							0.0982917090729	0.9009218554	0.0982212091413	0.916558670454
							0.0983809252789	0.900956559949	0.0983307404937	0.916349240877
							0.098502025664	0.90112924238	0.0984269489226	0.916320437647
							0.0986014276017	0.901513266957	0.0985464390338	0.916282995864
							0.0987140923048	0.900974078779	0.0986423008789	0.916176023653
							0.0988150194231	0.900772776852	0.0987636032421	0.915728994078
							0.0989129092251	0.900172265236	0.098849827315	0.915821173966
							0.0990311084463	0.90016418725	0.0989618864098	0.915416047709
							0.099130703772	0.900189768653	0.09907099357	0.915431245484
							0.0992485145618	0.900118432338	0.0991791060779	0.915438180116
							0.0993569063352	0.900224874531	0.099295512321	0.915342679194
							0.0994603549664	0.899974702257	0.0993972122284	0.91511930444
							0.0995958251007	0.899806722602	0.0995087886512	0.915206516716
							0.099700820467	0.900098496146	0.0996490004759	0.915034175778
							0.0997960187329	0.900017637599	0.0997377792222	0.914990979924
							0.0998875006016	0.899898684808	0.0998362808582	0.915111263877
							0.0999885783256	0.899602151112	0.0999260248509	0.914959322623
							0.100093092744	0.899193301482	0.100034130447	0.914433242597
							0.100180368586	0.898881963706	0.100128167015	0.914284222773
							0.10029151717	0.898668862647	0.100222741886	0.913895906118
							0.100410276439	0.898376825286	0.100336122357	0.913803891822
							0.100538534359	0.898347899828	0.100468794245	0.913236898315
							0.10062089783	0.898106110694	0.10057166001	0.912913154919
							0.100744213275	0.89808541987	0.1006690789	0.912888952455
							0.100841293985	0.897421091409	0.100788769112	0.9127529428
							0.100943366643	0.896779683894	0.100879058175	0.912020918545
							0.101048736417	0.896155547199	0.100990591879	0.911518725362
							0.101122675059	0.895808770656	0.101081419495	0.911095165292
							0.101211650338	0.895393169976	0.101153393768	0.91100260352
							0.101332990986	0.894944784044	0.101260475962	0.910285608316
							0.101442487858	0.894920820925	0.101381144892	0.910224133549
							0.101573321004	0.894477711053	0.101489446399	0.910105802391
							0.101681053919	0.894155212193	0.10162311147	0.909892922749
							0.101773004718	0.89362892393	0.101719929619	0.909431556273
							0.101885315355	0.893682295315	0.101819687469	0.9093803675
							0.101974156396	0.892990076079	0.101921413245	0.908742494787
							0.10207016247	0.892372616384	0.10201201177	0.908406320956
							0.102191186075	0.891966575323	0.102113054783	0.907784813216
							0.102319298236	0.891495909943	0.102253427097	0.907811348485
							0.102412599498	0.891218519172	0.102356949968	0.907226715846
							0.102503169939	0.890980866659	0.102448796416	0.9072341755
							0.102604630994	0.89101007657	0.102543459266	0.907266253668
							0.102693682645	0.890805675056	0.102642182745	0.907210295888
							0.102807035633	0.890443651446	0.102736058106	0.906822267435
							0.102929321651	0.890921898913	0.102862590473	0.906837515032
							0.103022425207	0.890964895278	0.102964688856	0.906997695985
							0.103101823852	0.890528191001	0.103054897082	0.906829808753
							0.103191702151	0.890634657308	0.103141644861	0.906741388559
							0.103277639	0.890323360039	0.103229532841	0.906761440704
							0.103375208844	0.890395238666	0.103312927778	0.90650935532
							0.103492065365	0.890072128188	0.103422223751	0.906235619347
							0.103596287493	0.890526232137	0.103534176693	0.906448366095
							0.103684064796	0.889265518907	0.103634584674	0.906263862376
							0.103788470142	0.888856217146	0.103724235483	0.905726738774
							0.103880500309	0.887956885989	0.103831303668	0.905174426043
							0.103977104038	0.887855047179	0.103917891161	0.904688979732
							0.104070639658	0.887716920095	0.104017346414	0.904644929412
							0.104156888819	0.887839515172	0.104103732613	0.904680938118
							0.104255976502	0.887899963923	0.104195345035	0.904676613703
							0.104357175676	0.887493573267	0.104299822624	0.904223485942
							0.104452850638	0.887425837647	0.104396261768	0.90378407753
							0.104550512204	0.887315267362	0.104490006914	0.903829682439
							0.104662866712	0.886912289046	0.104598615457	0.903325992117
							0.10477605651	0.886041197387	0.10470774935	0.90286853508
							0.104889165636	0.885799290611	0.104821763858	0.90271599264
							0.104999491241	0.88534750846	0.104935713397	0.902444071427
							0.105096416634	0.884160277648	0.105041644332	0.90182808994
							0.105194871086	0.884352509961	0.105136491675	0.901280403107
							0.105271884032	0.883531886763	0.105228675983	0.901053782395
							0.105352102463	0.883334798701	0.10530372818	0.900806646842
							0.105429293274	0.882775798586	0.105382704722	0.900512167649
							0.1055295758	0.882292351008	0.10547159945	0.900437385017
							0.105611883475	0.882492374543	0.105558184633	0.899801500379
							0.105732828664	0.88150970505	0.105660833347	0.899665091824
							0.105819715794	0.881191641832	0.105770947508	0.898802491602
							0.105913529835	0.880816554246	0.105861512072	0.898814032436
							0.106004496557	0.880557212521	0.105948364529	0.898713941952
							0.106106056462	0.880522660216	0.106043926114	0.898521836233
							0.106198895411	0.880038588867	0.10614978534	0.897942495446
							0.106277057214	0.879148196538	0.106228731318	0.897717547266
							0.106355080053	0.879044841869	0.106312163641	0.897040577349
							0.106448411824	0.879031786883	0.106386485581	0.897168939257
							0.106565969392	0.878685290399	0.106499364563	0.897297152473
							0.106656495891	0.878730590556	0.106605976971	0.896975159091
							0.106747916615	0.878742581146	0.106688075854	0.897218169707
							0.106872139969	0.878292200898	0.106799568159	0.896776335711
							0.106955763047	0.877464956807	0.106908608081	0.89631663485
							0.107058988027	0.877164272025	0.107001880822	0.89557367739
							0.107144268975	0.876986552342	0.107088721089	0.895377679751
							0.107241336103	0.876860155047	0.107185325294	0.895353456373
							0.107332861114	0.876337721928	0.107278291045	0.894463711484
							0.107447163713	0.876008470078	0.107378774135	0.894261388122
							0.107540020705	0.875744122559	0.107489459386	0.894028463886
							0.107626013331	0.875803275353	0.107572491956	0.894101867521
							0.107704154267	0.875272403734	0.107662955998	0.893886240212
							0.107766342401	0.874708621914	0.107726731982	0.893638834668
							0.107861925171	0.874549514528	0.107803663996	0.893340271628
							0.107973018727	0.874707533284	0.107904641493	0.893251654586
							0.108090413757	0.875093899515	0.108025001691	0.893048196532
							0.108173467834	0.875267707774	0.108126529546	0.893145412373
							0.108273249023	0.875516747225	0.108213144343	0.893361898503
							0.10833780131	0.87534798577	0.108302137328	0.893656369553
							0.108407731771	0.874775360906	0.108363033309	0.893526163595
							0.108481665539	0.874488192393	0.108439669298	0.893424900878
							0.10858228393	0.874148671135	0.108517956004	0.892933225287
							0.108682690149	0.873600208981	0.108628499852	0.892977288173
							0.10876015904	0.873652122754	0.108714734064	0.893070773068
							0.108851903297	0.873437538271	0.108793916722	0.892885584024
							0.108951025604	0.872741704192	0.108892027061	0.892366653109
							0.109032275004	0.872460155284	0.108988805664	0.892226187746
							0.10910881947	0.872189843316	0.10906231332	0.892074807549
							0.109225272206	0.872070766388	0.109152623549	0.891767750123
							0.109315740631	0.871730891814	0.10926930301	0.891869163892
							0.109400594655	0.870956966964	0.109347467518	0.891254551785
							0.109490728138	0.870055562383	0.109437395303	0.890645266459
							0.109586592869	0.869797744124	0.109528150236	0.890164634872
							0.109692577061	0.869049196204	0.109632317569	0.889620510322
							0.109773525033	0.868978060434	0.109727144411	0.88915188498
							0.109860778629	0.868694778589	0.109806297892	0.889333863871
							0.109946081577	0.868780319138	0.109899057676	0.889103053686
							0.110028078351	0.868525453507	0.109979068717	0.888893786915
							0.110108728459	0.867942294021	0.110060258356	0.888341957491
							0.110192259267	0.867635451128	0.110142725321	0.888195829025
							0.110281205655	0.867406168036	0.110229138254	0.888236678723
							0.110382327408	0.867069586269	0.110320667014	0.888099178678
							0.110456536117	0.866866066569	0.110414651417	0.887564847895
							0.110547209673	0.866760507583	0.110490458502	0.887608768528
							0.110655104844	0.866662029996	0.110591647355	0.887418891245
							0.110726419354	0.866656190439	0.110690904161	0.887467685602
							0.110814094169	0.866076320202	0.110755261342	0.887249323721
							0.110915971208	0.866009694699	0.110861133365	0.887137614782
							0.111002002832	0.865540190209	0.110948571868	0.886978874305
							0.11108336352	0.865949074763	0.111036003595	0.886617815378
							0.111156344489	0.866061899125	0.111117468584	0.886999152874
							0.111253356394	0.866093174284	0.111183618559	0.887305779778
							0.11134890137	0.865291408256	0.11130435217	0.887132526913
							0.111412892347	0.865252143802	0.111372893554	0.88693303604
							0.111498510783	0.865488940367	0.111445763141	0.886900961731
							0.111569558778	0.865667251461	0.111530182664	0.887645273886
							0.111650608834	0.865949301075	0.111598758989	0.887327315032
							0.111743835615	0.865455749055	0.111693444942	0.887486940576
							0.111815052813	0.865526740668	0.111774196551	0.887076304361
							0.111894648434	0.865265467398	0.111841571536	0.887418758775
							0.112000160024	0.865477932507	0.111940917594	0.887303004992
							0.112080128605	0.865711575309	0.112033867643	0.887960753981
							0.112150559684	0.865351637753	0.112109573199	0.888014773012
							0.112274797754	0.865121474185	0.112188101806	0.887826283223
							0.112376924012	0.865360870201	0.112329945172	0.887779859417
							0.11244523579	0.865388026922	0.112406916859	0.888013134472
							0.11253067244	0.865779194535	0.112474007348	0.888204764589
							0.112624094566	0.86576141807	0.112572094776	0.888802500531
							0.11268959834	0.865631816842	0.112653270562	0.888810073786
							0.112757130475	0.865799030398	0.112716330408	0.888407429052
							0.112844153996	0.865939493528	0.112786899252	0.888744277214
							0.112942564149	0.86596604008	0.112885683553	0.889074102798
							0.113051166647	0.866599657124	0.112989233755	0.889271703689
							0.113137024774	0.866670842029	0.113090214883	0.889777142927
							0.113205293698	0.866527844862	0.113162274091	0.88968160087
							0.11328703699	0.866476799565	0.11323907691	0.889752427264
							0.113367158618	0.865909470959	0.113321473092	0.889531596289
							0.113438814347	0.865491938113	0.113394361127	0.888897338326
							0.113528329711	0.86532937581	0.113475758806	0.888849327835
							0.113602006116	0.865128245948	0.113559520895	0.888686361149
							0.113684830351	0.864713812042	0.113635676419	0.888756608397
							0.113757587028	0.864523962918	0.113717259826	0.888433742483
							0.113827648028	0.864356595151	0.113784834217	0.888129926351
							0.11390432258	0.86386295999	0.113853443379	0.888041168394
							0.114001352569	0.864181143411	0.113945868106	0.887927525434
							0.114095641033	0.863864675142	0.114042200892	0.888215749095
							0.114177691975	0.864135888673	0.114130159217	0.888177896737
							0.114256982645	0.86383424424	0.114208941877	0.887699978514
							0.114347532903	0.863964915282	0.114295197556	0.887562076482
							0.114422670562	0.863945522403	0.114376765132	0.887613858067
							0.11450733445	0.863571521096	0.114458226659	0.887625096642
							0.114581108952	0.863877976525	0.114539289449	0.887220124197
							0.114679915244	0.864293334984	0.114617221535	0.887532554794
							0.114763332191	0.864613449166	0.114718641093	0.88769869856
							0.114832258198	0.864231389205	0.114788849606	0.887674007763
							0.114915592875	0.863933260001	0.114868671321	0.887133642336
							0.11498724947	0.863931432168	0.114944849585	0.887339816991
							0.115055443136	0.86441741474	0.115016841107	0.887296666515
							0.115114481494	0.863951634843	0.115077274141	0.887251037451
							0.115178594092	0.863099770825	0.11514187371	0.88700786227
							0.115261756246	0.86322106932	0.115212005868	0.886280952203
							0.11533014976	0.863143807469	0.115290063543	0.886577453313
							0.11541823987	0.863167387696	0.115363966745	0.886048864086
							0.115512788596	0.863109705111	0.115457729909	0.88647834532
							0.115595785085	0.863228877978	0.115546517559	0.88645214704
							0.115682168811	0.863839787633	0.115630089849	0.886448363832
							0.115790011794	0.863404026843	0.115725221286	0.8870502798
							0.115872011268	0.863616159487	0.115826409169	0.88714171455
							0.115962455149	0.863692373478	0.115906626357	0.888025314561
							0.116056016584	0.863499507338	0.116004564424	0.887761926296
							0.116113812448	0.863581054634	0.11608141936	0.887872508364
							0.116191003027	0.863337555409	0.116140483315	0.887622946315
							0.116284890826	0.863251424298	0.116231195587	0.88753091959
							0.116371121905	0.863705884061	0.116320478741	0.887677170545
							0.116455640777	0.863711884071	0.116408911714	0.887624371405
							0.116539954108	0.864662542575	0.116485034153	0.888138821967
							0.116614419309	0.863846921695	0.116572985221	0.888767923027
							0.11668815721	0.863842952463	0.116646184364	0.888466534836
							0.116769300297	0.863336218326	0.116715306351	0.888098256213
							0.116858954554	0.863797937026	0.11680834337	0.887724419713
							0.116939378792	0.863451182412	0.116898424953	0.887599792967
							0.117008954473	0.862385149535	0.11696627847	0.887162147774
							0.117056757842	0.861638010383	0.117030322145	0.886689451417
							0.117109681732	0.861888412451	0.117076498316	0.886075159361
							0.117177522565	0.86166077698	0.117136012972	0.886261671661
							0.117245464888	0.861479650997	0.117205347668	0.88618495194
							0.117314452325	0.861809165058	0.117275832542	0.886258401514
							0.117379716075	0.861271258717	0.117339459419	0.88591894596
							0.11747261624	0.861105168909	0.117417823129	0.885462426336
							0.117565839283	0.86039263487	0.117508031909	0.885302140901
							0.117644554805	0.859653301138	0.117601153846	0.884553514604
							0.117720908253	0.859865693438	0.117672928167	0.884193373958
							0.117800695119	0.86010112447	0.11775568581	0.884377491359
							0.117873422541	0.859924870019	0.117829765706	0.884773100757
							0.117945396094	0.859614591582	0.11790537988	0.884481580241
							0.118019807088	0.859412078256	0.117971792828	0.884166298822
							0.118109383714	0.85932015761	0.118057396858	0.88400302666
							0.118199356568	0.858686757661	0.118149638026	0.884172318803
							0.118261503682	0.858696027745	0.118224704674	0.883839476799
							0.118317922136	0.858845966688	0.118284898479	0.884338770141
							0.118381055518	0.858775666536	0.118342678876	0.884190170553
							0.1184724467	0.8585765432	0.118415854574	0.883628684078
							0.118560203009	0.858314059281	0.118510731936	0.883738879521
							0.118638879483	0.85853200252	0.11859125198	0.883727754359
							0.118718251325	0.858861404085	0.118672993415	0.883657468827
							0.118801218177	0.85921793681	0.118747711433	0.884121467744
							0.118891183267	0.859083471692	0.118837193689	0.884198803775
							0.118988601657	0.859851772461	0.118937036918	0.884474476644
							0.119063516825	0.859064864462	0.119019182764	0.884506557568
							0.119138941806	0.858974845667	0.119093160302	0.883852397672
							0.11921972739	0.858402449156	0.119170345298	0.884194038597
							0.119297549806	0.857749901387	0.119255914311	0.883218389267
							0.119360130784	0.857448390278	0.119322721276	0.882827796987
							0.119422326722	0.857557990829	0.119385566385	0.882688791833
							0.119499684573	0.85760902725	0.119450231574	0.882863644334
							0.11956141863	0.857196380576	0.119529755938	0.882917315567
							0.119639279905	0.857297388021	0.119589353614	0.882430430334
							0.119710753664	0.857179993039	0.119672145543	0.88260502261
							0.119768620868	0.857266228215	0.119731768365	0.882598833561
							0.119835663279	0.857201771527	0.119797445682	0.882636279803
							0.119906209436	0.857201625682	0.119866051339	0.88262407189
							0.119973208549	0.856853621571	0.119931605721	0.882608704084
							0.120053462673	0.856404944366	0.120005748541	0.882198511686
							0.120117730765	0.856225868271	0.120079706563	0.881757444904
							0.120207659052	0.85621146892	0.120157291903	0.881564202405
							0.120265323539	0.855932189702	0.120230672397	0.88176894337
							0.120345010297	0.855815430862	0.120294127638	0.88134926418
							0.120430542117	0.85567330818	0.120382434116	0.881629278407
							0.120496583048	0.85568168232	0.120456475195	0.881015417556
							0.120576854671	0.856349607738	0.120529813009	0.881134309954
							0.120644568667	0.856343058528	0.120606321557	0.881620879729
							0.120726929073	0.856006618566	0.120676613644	0.881525160062
							0.120803273484	0.85571077867	0.1207589707	0.881080501412
							0.120868293273	0.854950619284	0.120831736579	0.880722222664
							0.120940462615	0.854389702235	0.120896062391	0.879836538595
							0.121020198038	0.854159783919	0.120974319599	0.879484464693
							0.121092530465	0.853704344693	0.121050501709	0.878915488261
							0.121168562021	0.853385642271	0.121120995077	0.878802236339
							0.121249933375	0.853151278154	0.121202113063	0.878746229736
							0.121327580659	0.853007385253	0.121282715123	0.878582338944
							0.1213974984	0.853075065957	0.121355511104	0.878608270379
							0.121469808813	0.853178267704	0.12142680287	0.878511323247
							0.121550301919	0.85276129078	0.121502814167	0.87883478804
							0.121616123738	0.852790803072	0.121577537257	0.878639844904
							0.121694548184	0.852750580951	0.121649631621	0.878375146305
							0.121762590419	0.852899337183	0.121724368216	0.878527616825
							0.12181521729	0.85284027203	0.12178277418	0.878592400613
							0.121888759908	0.852565170238	0.121839636237	0.878446301844
							0.121974655084	0.852788098804	0.121930303245	0.878196351646
							0.122038434187	0.853333372876	0.12199800845	0.878432709529
							0.122101050397	0.852920145883	0.122066885606	0.878556962509
							0.122175548047	0.853071570672	0.122127990973	0.878243807807
							0.122254784213	0.852374359346	0.122208427223	0.878384178835
							0.122327195425	0.851869891547	0.122286713823	0.878214441
							0.122385371959	0.852027426393	0.122350713271	0.878081153689
							0.122472821528	0.851960304064	0.122419264324	0.877767052977
							0.122541114241	0.85168332138	0.122504354909	0.877804244186
							0.122612826542	0.851791054398	0.122569080173	0.877666869029
							0.122680419906	0.852106634044	0.122639929709	0.878020933441
							0.12275890245	0.851950323584	0.12271179992	0.878440999829
							0.122814643956	0.852441683787	0.122783849405	0.878441815112
							0.122875715295	0.851949898338	0.122837696444	0.878758579414
							0.122946114087	0.851901253842	0.122905231883	0.878468362592
							0.123006757557	0.851423680251	0.122972989394	0.878506914072
							0.123071836987	0.852046410605	0.123032897413	0.878799325493
							0.123147241345	0.852349618716	0.123097874087	0.879090426286
							0.123217995172	0.851839292023	0.123183025481	0.879311229271
							0.123269894692	0.851811666818	0.123237569001	0.878698281283
							0.123337895747	0.851648802369	0.123295468649	0.87846496268
							0.12340375203	0.851337897381	0.123368204803	0.878047211312
							0.123473223188	0.85128369655	0.12342661804	0.878319901783
							0.123553747919	0.851064857583	0.12350874824	0.878317508868
							0.123643380085	0.850717761536	0.123589286143	0.8785499893
							0.123724345272	0.85206481743	0.123674111282	0.878225177675
							0.123798477961	0.851533213612	0.123759736602	0.878429095843
							0.123859273699	0.85152113875	0.123823521239	0.878439326821
							0.123925123909	0.851031969465	0.123886556895	0.878293397774
							0.124001898835	0.85101547474	0.123950732465	0.878352198587
							0.124074138643	0.850497196647	0.124038962331	0.878145234266
							0.124136558532	0.850443617567	0.12409664747	0.878304640679
							0.124211244159	0.849797149591	0.124164542268	0.878466290306
							0.124283646792	0.850160054323	0.124243869515	0.878471184027
							0.124363042338	0.85054606492	0.124316562798	0.878794669216
							0.124429328769	0.850585553593	0.124389711908	0.879278586083
							0.124490963035	0.850656995156	0.12445643938	0.879648618562
							0.124557967261	0.850616353812	0.124514732583	0.879384224413
							0.124633184329	0.850989157714	0.124590796666	0.879192428382
							0.124703695299	0.851475570112	0.124660707747	0.879761653585
							0.124802233367	0.851241720729	0.124746282574	0.879655142533
							0.12486058681	0.851575321995	0.12482861522	0.880061123354
							0.124928648986	0.851865796444	0.124885167565	0.880543267496
							0.124988768301	0.852010982462	0.124955064126	0.880771652579
							0.12504724508	0.851998377754	0.125012884348	0.880867487465
							0.125109249803	0.852189081657	0.125073813489	0.881008759828
							0.125166650228	0.852278832253	0.125133887351	0.880690570056
							0.125221980251	0.852180822134	0.125188210463	0.880806843215
							0.125281845204	0.85174203011	0.125243906714	0.881198825866
							0.125354129529	0.851904607929	0.125310182539	0.880979243631
							0.125424792276	0.852066803277	0.125382309125	0.880752964744
							0.125499281738	0.852127350245	0.125454284072	0.88106397549
							0.125565839506	0.85200628996	0.12553195259	0.880823641465
							0.125624790111	0.85195173375	0.125587903783	0.881051873083
							0.125701634168	0.852134518119	0.125654891772	0.881253521188
							0.125779796714	0.851850894648	0.125734771998	0.881030218711
							0.125848396942	0.851573993981	0.125808469051	0.880572014028
							0.125916888506	0.851266890572	0.125877077788	0.880815992318
							0.125986433697	0.850856722923	0.125943660781	0.880489779041
							0.126066931485	0.85054306021	0.126021782306	0.880176641613
							0.126134862152	0.849821996695	0.126091607036	0.879507703774
							0.126202202313	0.849853894701	0.126165062985	0.879420080581
							0.126259479637	0.849717689412	0.126225759065	0.87974328161
							0.126305075678	0.849606949739	0.126280181157	0.879641945497
							0.126371370915	0.849640467768	0.126329970211	0.879967560423
							0.126422201235	0.849869912991	0.126392971781	0.880033204452
							0.126478231137	0.850171789411	0.126445722761	0.880192254532
							0.126545188825	0.850516583489	0.126502458482	0.880422384967
							0.126611372754	0.850591130728	0.126572328182	0.880661871487
							0.126675339884	0.850482024537	0.126639653229	0.880780910007
							0.126758588977	0.850293260885	0.126704235223	0.880689123993
							0.126824422408	0.85106734304	0.126790896529	0.880959117693
							0.126881777097	0.85088371053	0.126846818899	0.881141661486
							0.126951935443	0.851065132296	0.126911257538	0.880850905819
							0.127020787085	0.850988412354	0.126980097973	0.881186636349
							0.12708351412	0.851287182453	0.127045596071	0.881153392991
							0.127156849502	0.851093546277	0.12711506477	0.881687517427
							0.127210420453	0.851337416056	0.127177948018	0.881611596484
							0.127298740222	0.851924441961	0.127243851407	0.881606925847
							0.127361056706	0.852013471056	0.127330860145	0.882059155383
							0.127431778132	0.851845393463	0.127383295485	0.881653618487
							0.127491418073	0.851920845939	0.12746024487	0.881986917158
							0.127570240415	0.85136314546	0.127521464377	0.881457186798
							0.127657681199	0.850879129753	0.127603340241	0.881214425541
							0.12772587767	0.85103005589	0.127690743059	0.880707369149
							0.12781358918	0.850758618868	0.127758671647	0.881034365269
							0.127878856762	0.850758183209	0.127843678345	0.88090477415
							0.127941848052	0.850779103773	0.127905192774	0.880915309696
							0.12799966676	0.850315909181	0.127964131017	0.880974591663
							0.128054585861	0.850179230164	0.128023377318	0.880675566525
							0.128126560532	0.850396190572	0.128083704307	0.880572845264
							0.128183175132	0.850081584264	0.12815090533	0.880558227622
							0.128237797424	0.849625840883	0.128206007789	0.880458558646
							0.128292281075	0.849537853663	0.128258094081	0.879618705242
							0.128349436759	0.848690439592	0.128317320032	0.879526378431
							0.128412757917	0.849012163634	0.128373824551	0.878998395776
							0.1284704754	0.848538329101	0.128435904514	0.879029037815
							0.128540667442	0.848668217338	0.128499006637	0.878933055137
							0.128602053364	0.848244607448	0.128566265223	0.879185057215
							0.12866655661	0.848814662869	0.128628896424	0.878929313116
							0.128717975549	0.849040419769	0.128689118891	0.879245094966
							0.128759574553	0.848649643407	0.128735901305	0.879531772293
							0.128825861913	0.84789053983	0.128783033186	0.879010365008
							0.128880567987	0.847545274478	0.128849478994	0.878232435171
							0.12895492125	0.846855422939	0.128909295314	0.878110529062
							0.129033769736	0.847676030887	0.128984900263	0.878074860671
							0.129112090203	0.848033692079	0.129070296113	0.878307089569
							0.129165487967	0.84762215807	0.129133879634	0.878087545555
							0.129219674399	0.847606315015	0.129190530271	0.878151886843
							0.129283253041	0.847539239992	0.129239984273	0.878286391213
							0.129352824586	0.847074942568	0.12931357846	0.878334718611
							0.129417869335	0.846586031291	0.129380966791	0.877877324924
							0.129481648754	0.847129210375	0.129443332545	0.877697398595
							0.129547011645	0.847106262498	0.129506521847	0.877987132701
							0.129631371733	0.847636844079	0.129582869814	0.878128854007
							0.129703410682	0.847189430501	0.129659979046	0.877950067377
							0.129765207138	0.847500571756	0.129732862113	0.877927359795
							0.129811096409	0.847345238564	0.129783492229	0.87762133678
							0.129869827005	0.846727064354	0.129830088995	0.877524414312
							0.129934358794	0.846581069528	0.129899991325	0.877265564482
							0.129980794146	0.846926156126	0.129956648168	0.877515653456
							0.130036148283	0.846753227965	0.129995888796	0.877933162152
							0.130120310069	0.846648577043	0.130074894991	0.877787385001
							0.130191823525	0.846787229998	0.130145893465	0.877443206574
							0.130271218197	0.846659553079	0.130229961532	0.877772121099
							0.130323067002	0.846875122291	0.130291153187	0.877419913882
							0.130387558621	0.845984425983	0.130348833201	0.877792648165
							0.13046158944	0.846660940936	0.130415348443	0.877852900109
							0.130519340825	0.84721766713	0.130489690994	0.878079077751
							0.130589101534	0.846483036046	0.130545345704	0.878347602077
							0.130653586179	0.846841652583	0.13061605935	0.877857268153
							0.130723195744	0.847134947733	0.130683803884	0.877838798615
							0.130784600108	0.847094767171	0.130749030487	0.878069303823
							0.130836222861	0.847210453005	0.130804191051	0.877967036773
							0.130900343616	0.847828860483	0.130859983638	0.878136463968
							0.130965132792	0.848088138031	0.130930402878	0.878482751742
							0.131015731964	0.84881534518	0.130985761922	0.878820946374
							0.131063256229	0.849023753178	0.131034276962	0.879206682731
							0.131130523837	0.848890104558	0.13109024648	0.879482108104
							0.131186059429	0.849105896709	0.131152145054	0.879240911622
							0.131276714978	0.847857745645	0.131221905953	0.878702900333
							0.131336270747	0.84809922516	0.131304612451	0.878875879305
							0.131387820595	0.847479067758	0.131358811676	0.878599588715
							0.131452412413	0.846952053073	0.131411240265	0.878283111459
							0.131516805411	0.846869882073	0.131479793981	0.878031678934
							0.131572471201	0.846735697545	0.131540448779	0.878382682653
							0.131625541226	0.846205040081	0.131593708248	0.878080756724
							0.131690489744	0.845940288412	0.131649407135	0.878014948632
							0.131745219198	0.84604112863	0.131717294542	0.87822999343
							0.131798232722	0.846578446495	0.131765368423	0.878200739247
							0.131855926939	0.846824740605	0.13182184009	0.878444974336
							0.131916381808	0.846701924702	0.13187881162	0.878878241389
							0.131979512916	0.846066199483	0.13194563303	0.878483276073
							0.132030071448	0.846516771083	0.131998673717	0.8784888062
							0.132092978917	0.846203165692	0.132052580291	0.878715776669
							0.132157474456	0.846481009099	0.132121623441	0.878645197516
							0.132210995603	0.846570647477	0.132180656824	0.878930262548
							0.132264984866	0.846707347588	0.132234490634	0.879264419088
							0.13231238957	0.846627490683	0.132283359972	0.879209430762
							0.132363878811	0.845883544905	0.132333875729	0.879255133665
							0.132411736219	0.846064200125	0.132384250779	0.879073494157
							0.132467058519	0.84564182166	0.132428380169	0.879090652632
							0.132547565494	0.846148018836	0.132503052269	0.878952375237
							0.132632183277	0.845730446392	0.132581945359	0.87897710968
							0.132704040699	0.845731942065	0.13266013086	0.878470074514
							0.132775126869	0.845915208105	0.132735412934	0.879017058895
							0.132842052074	0.846153927261	0.132803022553	0.878787147882
							0.132901908148	0.846766198686	0.132865338967	0.87895210203
							0.132992709611	0.846459061668	0.13293765921	0.879172631096
							0.133058475277	0.846134062461	0.133023961345	0.878872329463
							0.133108996789	0.846261707206	0.133078198356	0.87848148256
							0.133178304894	0.847196438875	0.13313593343	0.879042996443
							0.133236153154	0.846700025916	0.13320488365	0.879430730606
							0.133287998856	0.846075242273	0.13325471779	0.879239216899
							0.13334006018	0.846187403271	0.133312095521	0.879112665089
							0.133389012603	0.846354117699	0.133357525219	0.878625454778
							0.13345428265	0.845915674716	0.133416579894	0.878445523652
							0.133504533921	0.846645368199	0.133475175229	0.878055158819
							0.133571502509	0.846916376223	0.133531454547	0.87847147399
							0.133627694738	0.846299474638	0.133596194809	0.878354691441
							0.133679892759	0.846588010315	0.133648493141	0.877938910944
							0.133737587516	0.846285966531	0.133703792367	0.878062619437
							0.133794638484	0.845637749781	0.13375883275	0.877522379119
							0.133858409636	0.845383540253	0.133822057919	0.877636597185
							0.133928191232	0.844880400256	0.133884992657	0.877330121923
							0.133985679676	0.844451649256	0.133956178672	0.876849211867
							0.134024633652	0.843753545452	0.134002191544	0.876156968866
							0.134080276892	0.843029466033	0.134042366976	0.875337134066
							0.134148466418	0.842575114436	0.134111025723	0.874902290931
							0.13420102623	0.842672146115	0.134170099065	0.87453945786
							0.134267826361	0.842498369829	0.134226461897	0.874842828406
							0.134323810076	0.8421467173	0.134293950649	0.874695687677
							0.134380030867	0.842389664131	0.134344332838	0.874494589482
							0.1344372939	0.842789222051	0.13440482872	0.874719281581
							0.134493753564	0.842485968692	0.134459867121	0.874734242897
							0.134542298143	0.842586901	0.134514293425	0.875050288647
							0.134599029786	0.842864626005	0.134563190839	0.875077340962
							0.134664968224	0.842285450038	0.134628044466	0.874698160827
							0.134738154425	0.84191732783	0.134693195193	0.874681462263
							0.134798818668	0.841591129421	0.134762748658	0.873957494965
							0.134854001906	0.84054842631	0.134824061115	0.873626680059
							0.134897322458	0.8397456942	0.134871598345	0.87279435561
							0.134965225742	0.839222222715	0.134922764874	0.87237986426
							0.135039207127	0.838871446103	0.134996922871	0.872151280197
							0.135103867731	0.839185619459	0.135065183661	0.872323490328
							0.135157052844	0.83909677621	0.135128549387	0.872182569854
							0.135221495421	0.838514818034	0.135178953468	0.87203649455
							0.135292050297	0.837877347822	0.135251454707	0.871639103704
							0.135342748995	0.838352757531	0.135316808136	0.871554223292
							0.135390187748	0.838182122457	0.135358922227	0.871378633492
							0.135443972868	0.838060249425	0.135415289453	0.871158840966
							0.135498399082	0.838174590982	0.135464761622	0.87126974734
							0.135562991507	0.83795974507	0.135524004	0.871285034046
							0.135627123206	0.837296544403	0.135589953105	0.871096698574
							0.135685551737	0.837142825933	0.135650115583	0.870841294027
							0.135742964322	0.836641628668	0.135709261915	0.870304357641
							0.135808222732	0.836917262175	0.135769620872	0.870668418897
							0.135856009581	0.836875501277	0.135830286055	0.870967142128
							0.135902152177	0.836572249388	0.135874129091	0.870971365118
							0.135967861833	0.836672180727	0.135927058361	0.870793453047
							0.136021408489	0.837302507695	0.135992032315	0.871334064225
							0.136063779428	0.837164387923	0.136038621441	0.871813287209
							0.136140184501	0.837280621702	0.136089850165	0.871296806178
							0.136197980612	0.837486250744	0.136168200807	0.871304737992
							0.136248458262	0.837397580349	0.136220244023	0.871627217066
							0.136308847041	0.837708676101	0.136271232294	0.871961215376
							0.136363317493	0.838689398433	0.136334581754	0.872293727253
							0.136408989906	0.839227529895	0.136380119342	0.872699552128
							0.136457538848	0.838904632254	0.136428271893	0.873207618664
							0.136525692218	0.838383959544	0.136483099231	0.873130203003
							0.136587246074	0.839160474941	0.136552786198	0.873290950696
							0.136649977431	0.838903113822	0.136612263623	0.873899160493
							0.13670561164	0.838798075391	0.136670682186	0.874207980335
							0.136768194777	0.839118742617	0.136734336395	0.87426957842
							0.136818283353	0.838989967638	0.136788994666	0.874321211255
							0.136869340244	0.838783992118	0.136837330242	0.874562500021
							0.136948267799	0.838782636625	0.136897433358	0.874573579723
							0.137016575436	0.837591943295	0.136983872156	0.874202198612
							0.137060121527	0.837460709702	0.137032442921	0.873665038383
							0.137106584231	0.83753890102	0.137080046715	0.873300521451
							0.13715273659	0.8369838722	0.137125448921	0.873851915697
							0.1372041035	0.837424005577	0.137173134135	0.874355964326
							0.137259747411	0.837586475318	0.137226857522	0.874258173992
							0.137301953593	0.837907428104	0.13727818103	0.87473175727
							0.137351101294	0.83793699334	0.137322160401	0.875021313122
							0.137406417896	0.83835172248	0.137371093332	0.875049606259
							0.137477448478	0.838561445331	0.137432800089	0.875043908048
							0.137534972703	0.838493972223	0.137506532487	0.875241496744
							0.1375786219	0.837922694908	0.137552552047	0.875563350404
							0.137632730899	0.838373105754	0.137600259785	0.875501201447
							0.13768964557	0.83794932144	0.137651849436	0.875513994664
							0.137756672468	0.837537383596	0.137720798752	0.875388707474
							0.137822543794	0.837539230229	0.137783225913	0.875322156599
							0.137890115696	0.83782893629	0.137848238847	0.875637033985
							0.137947660981	0.838318848156	0.137918483416	0.875909257315
							0.137994398221	0.839357584257	0.137964251231	0.876122979927
							0.13805781024	0.838625713106	0.138019477663	0.876884709358
							0.138128589633	0.838202118413	0.138089394275	0.876215936541
							0.138178966633	0.838264454659	0.138148749592	0.875982112755
							0.138240078659	0.838651426673	0.138201908823	0.876328931211
							0.138289762164	0.83970123594	0.138263352407	0.876387256432
							0.138337252212	0.839735978521	0.13830774154	0.876897252621
							0.138394033609	0.84080241171	0.138358593908	0.877102667003
							0.138445347824	0.840656129642	0.138419170811	0.87768933963
							0.138506777726	0.841834523391	0.138467148097	0.877801846327
							0.138571260536	0.842166911098	0.138533724276	0.878392566203
							0.138635845117	0.843476381688	0.138599979336	0.878370320241
							0.13869098426	0.842702081434	0.138655539322	0.878931581063
							0.13874142458	0.841366001876	0.138714766156	0.878529085285
							0.138789730982	0.840903538146	0.138760612314	0.877606045989
							0.13882897072	0.840937860307	0.138805906779	0.87734980277
							0.138897931891	0.840119673294	0.138855813419	0.877199608942
							0.138943798204	0.839283179352	0.138918087313	0.876513433939
							0.139003979914	0.838990907833	0.138966164817	0.875918573996
							0.139058688804	0.839034677529	0.139026303637	0.875803950053
							0.139124345669	0.838511049923	0.139087637341	0.875504610203
							0.139172246695	0.838566869922	0.139143594455	0.87563711933
							0.139220360735	0.838434595471	0.139191094195	0.875634749037
							0.139289401498	0.837253598485	0.139247389863	0.875258322814
							0.139348287438	0.836861724295	0.139316479199	0.874979597443
							0.139407497025	0.837026877011	0.139370186776	0.875110197332
							0.139462025614	0.836209967899	0.139433446526	0.875020763862
							0.139497344597	0.835720048717	0.139475122608	0.874554176621
							0.139558220856	0.835061648388	0.139523463952	0.874254648116
							0.139611973734	0.834620757722	0.139575524292	0.873375598792
							0.139691514795	0.83468314826	0.139644375914	0.87279582358
							0.139753978783	0.834331737848	0.139719919873	0.87269358244
							0.139796910622	0.83412903424	0.139771929198	0.872770338599
							0.139842192615	0.834334950858	0.139815240002	0.873002560001
							0.139890636252	0.834434573349	0.139862184665	0.873044302033
							0.139937393922	0.834206738988	0.139911292005	0.872808864208
							0.139993899303	0.833357530676	0.139957044019	0.872053867984
							0.140057449611	0.832725742532	0.140021211128	0.8716824887
							0.140112206446	0.832350584822	0.140081027483	0.871351979636
							0.140176737893	0.831456699819	0.14013818541	0.870587774633
							0.14022089998	0.830920532582	0.140196538997	0.870566612093
							0.14025926779	0.831527592493	0.14023631076	0.870016905811
							0.140315891046	0.830401707788	0.140280945865	0.869661767692
							0.14036218528	0.830695109288	0.140337062602	0.869546844078
							0.140413854194	0.829586219935	0.140382815546	0.869190754472
							0.140460407149	0.829696479542	0.140431555116	0.868495964372
							0.140514602312	0.830030542161	0.140484748992	0.868493134201
							0.140549714055	0.830854276251	0.140528769274	0.869318103573
							0.140593501723	0.831089293409	0.140565364788	0.869026060583
							0.140642246251	0.830926109332	0.140613427474	0.869324913499
							0.14071137094	0.831100981885	0.140670678482	0.868854510379
							0.140749976174	0.83090262424	0.140728840548	0.868979104773
							0.140820645933	0.830752055225	0.140775183438	0.868527427206
							0.140874649762	0.830725826144	0.140845010703	0.868477496817
							0.140927242656	0.829607282623	0.140897471032	0.868045322549
							0.140981249884	0.829633552911	0.140947777331	0.868040141369
							0.141038986457	0.829729740356	0.141005375431	0.867966343642
							0.141094595676	0.829736855421	0.141062305021	0.867636211131
							0.141153514544	0.829293684178	0.14111805724	0.867869988419
							0.141212194944	0.829721687946	0.141178136009	0.867745240779
							0.141262943291	0.829345298977	0.141233992434	0.867997849535
							0.141321373512	0.82964577232	0.141286466752	0.868058770511
							0.141365506262	0.829921383475	0.141338687914	0.868203747041
							0.141427445292	0.829912885655	0.141389224602	0.868120674015
							0.141490386925	0.829529239195	0.141454390342	0.868084026316
							0.141535828286	0.829506070431	0.141510490097	0.868096476975
							0.141584875704	0.829010793988	0.141556153908	0.867734801276
							0.141637618116	0.829426872674	0.141605211516	0.867189078361
							0.141692301426	0.830067267656	0.141660322668	0.867879314264
							0.141741321883	0.82968685939	0.141713917875	0.868043047957
							0.141798541648	0.83012483425	0.141762443847	0.868449762581
							0.141857898408	0.83036785152	0.14182372052	0.868002033976
							0.14191449482	0.829731327913	0.141881667445	0.868078727501
							0.141976836732	0.829980304683	0.141936996729	0.868104831661
							0.142032502059	0.83091682968	0.142000349877	0.868746391797
							0.14208571687	0.831419733922	0.142056496423	0.869123681766
							0.14213694558	0.831306848973	0.142106579735	0.869032049806
							0.142177749516	0.831080259282	0.142156461632	0.86889925347
							0.142227930435	0.831435376547	0.142193885412	0.869008565974
							0.142285994736	0.832141868905	0.142249116499	0.869508832115
							0.142336022353	0.832417541398	0.14231223581	0.86999385601
							0.142393170668	0.831977403545	0.142357775929	0.869807452824
							0.142439907964	0.831568114147	0.142412798526	0.869330004365
							0.142499292394	0.832297401037	0.142459867412	0.869166184277
							0.142574852993	0.832596179431	0.14253102628	0.869638416375
							0.142630153159	0.833088808665	0.142601873382	0.870044790419
							0.142677628198	0.83372531769	0.142648964136	0.870185711941
							0.142732678556	0.83390017295	0.142698771187	0.87037028981
							0.142785219186	0.834734032365	0.142755284931	0.871065457624
							0.142838378936	0.834626830476	0.142805951251	0.870925914442
							0.1429020619	0.835145774456	0.142865429489	0.870502451477
							0.142945943291	0.834989126931	0.142921943319	0.871002689077
							0.142981879495	0.834536113566	0.142961521992	0.870971739764
							0.143028486456	0.835003979176	0.142995890512	0.871045211629
							0.14307955783	0.835293863344	0.143051445216	0.87105159568
							0.143113885961	0.835340954536	0.143096354203	0.87116735405
							0.143172662084	0.836395292854	0.14313334666	0.87144443575
							0.143227332149	0.837096455878	0.143198075241	0.872283756453
							0.143274397491	0.837407169402	0.143247478542	0.872384961317
							0.143323825085	0.837595693068	0.143292299754	0.872736409896
							0.143386406562	0.837541965787	0.143350727327	0.872577734421
							0.143431156771	0.836979420541	0.143404627525	0.872698998506
							0.143478529478	0.837844929178	0.143450709151	0.872005110322
							0.143533299535	0.838436041173	0.143500684141	0.872770976993
							0.143587241995	0.838635990803	0.143556168557	0.8730091383
							0.143636366116	0.837789141705	0.143606746572	0.872614929452
							0.143684731761	0.836496279893	0.143657607641	0.872137029463
							0.143735048095	0.836808533729	0.143704346808	0.871741914936
							0.143794012942	0.835667986258	0.143756151547	0.871630503604
							0.143857409878	0.835846755438	0.143821011827	0.870884631458
							0.143909768333	0.834857443676	0.143880235796	0.870508971597
							0.143955240155	0.833806190134	0.143930317889	0.870425382135
							0.143991149831	0.832363254815	0.143969215237	0.869293571862
							0.144035030167	0.832491572456	0.144009030728	0.869006728709
							0.144078576338	0.833246229862	0.14405256558	0.869007544354
							0.144125875273	0.833190456104	0.144096456846	0.869418777605
							0.144179726467	0.833850587122	0.144148408103	0.87001510535
							0.144222405282	0.834235661414	0.144199525132	0.870629139399
							0.144276657009	0.833953930583	0.144242606091	0.87091372514
							0.144334721538	0.83365390138	0.144299585362	0.871135023231
							0.144395950223	0.833105428608	0.144357340703	0.870564366096
							0.14446888991	0.832215493038	0.144428004926	0.870470171154
							0.144520242333	0.831736096341	0.144491590535	0.869870798802
							0.14457096989	0.831293406164	0.144541805865	0.869781128376
							0.144617613342	0.831356198225	0.144588378593	0.869892265309
							0.144679838623	0.830140359856	0.144645170052	0.869255486684
							0.144726607525	0.829003239927	0.144698978623	0.868389251168
							0.144770904801	0.828984183816	0.144743096421	0.868070923557
							0.144823942182	0.82903728234	0.144792113607	0.867852456939
							0.144872410845	0.828795245775	0.144845533629	0.867859448279
							0.144932728087	0.828808718543	0.144895193545	0.868000989037
							0.144972967928	0.828483947248	0.144953487868	0.867980757942
							0.145011567283	0.828003459185	0.144985188184	0.868337465449
							0.145054512422	0.827661170731	0.145031167649	0.86753335349
							0.145107797886	0.82686073156	0.14507282444	0.867184905841
							0.145163144366	0.826380940545	0.14513379527	0.866709061971
							0.145212082015	0.825869110213	0.145182054034	0.866458882093
							0.145259093317	0.825988539066	0.14523110297	0.866467261032
							0.145323761709	0.826740906549	0.145286632462	0.866490505727
							0.145366082201	0.825983099854	0.145341817204	0.866902924727
							0.14540587021	0.825884366489	0.145381021938	0.86712141281
							0.145450171986	0.825073926384	0.145424840866	0.866402109815
							0.145505393253	0.823709508851	0.145470808789	0.865682151613
							0.145551585617	0.823939328557	0.145526123102	0.865850976599
							0.145591833268	0.82375070551	0.145568202071	0.865698382495
							0.145641636744	0.824635590744	0.145610272024	0.86587239999
							0.145705119533	0.824659110208	0.145668062218	0.866393790882
							0.14575597981	0.824138115275	0.145727359137	0.866230750339
							0.145814104351	0.823749722436	0.145778361017	0.865467787113
							0.145864883951	0.823689740666	0.145836881054	0.865703182645
							0.145910142625	0.823114511071	0.145882803358	0.865740341928
							0.145949591045	0.822887249876	0.145927686778	0.865773329036
							0.145989395379	0.823242215832	0.145963675746	0.866147854633
							0.146038964603	0.823519007426	0.146008504949	0.866235655878
							0.146092903143	0.823523032313	0.146063029487	0.866468716072
							0.146150417457	0.82384352239	0.146113078668	0.866914709753
							0.146203881916	0.823947537752	0.146176021364	0.867033407619
							0.146258453165	0.82411820722	0.146224400243	0.867329091538
							0.146310791069	0.82395553553	0.146280792731	0.867774894769
							0.146356417959	0.823960385708	0.146330820339	0.867584191959
							0.146416332823	0.823064996642	0.146377954975	0.867611851782
							0.146469472704	0.823066103245	0.146440783916	0.866987442555
							0.146525528047	0.822638759985	0.146491322344	0.867104035439
							0.1465921415	0.822787306188	0.146551817884	0.867523989333
							0.146648020379	0.822550168512	0.146615415252	0.867301986023
							0.146705641312	0.823090429145	0.146673145568	0.867389020424
							0.146757510898	0.823554737317	0.146728375961	0.867692357591
							0.146795944625	0.823222618161	0.146772248673	0.867856597603
							0.146835150605	0.822878032904	0.146811796208	0.867615119345
							0.146886669264	0.82207479642	0.146856150947	0.867240810626
							0.146942868409	0.821991671445	0.146907598482	0.867091856984
							0.146990605855	0.821979137628	0.146966046464	0.866883124658
							0.147029689238	0.822135810337	0.147005307323	0.867151776582
							0.147081761647	0.822520343901	0.147049979689	0.867169399198
							0.147123566062	0.821849904267	0.147099471859	0.86721582593
							0.147171357645	0.821157190955	0.147144074902	0.866698881957
							0.14721815806	0.820881419607	0.14718787432	0.866640612108
							0.147269446771	0.820696954249	0.147243248746	0.866554020713
							0.147315052993	0.820816774847	0.147283646502	0.866434459439
							0.14737106093	0.820767118251	0.147339936703	0.866938988573
							0.14742255967	0.819857842303	0.147393303221	0.866341832487
							0.147461093934	0.820024019619	0.147438116509	0.866057320436
							0.147510476262	0.820568546194	0.14747956656	0.866245593233
							0.147562677784	0.822165447317	0.147534640309	0.866530591365
							0.147616447233	0.822834761869	0.147584010032	0.867782925512
							0.147656382031	0.822555855289	0.147631508829	0.867598061768
							0.147707749298	0.822311333944	0.147676985348	0.867472530209
							0.147756561872	0.821985112803	0.147727902626	0.867087814306
							0.1478131968	0.821864368238	0.147779446934	0.866815288809
							0.147866397349	0.821081895931	0.147836114778	0.866314646372
							0.147912919688	0.820881155155	0.147886695058	0.865862057738
							0.147961577979	0.82058512149	0.147930857571	0.865990190966
							0.148011534791	0.820410250475	0.147985051517	0.865485490382
							0.148059903196	0.821272346088	0.14802810106	0.865792406471
							0.148106485293	0.82092281683	0.148081032653	0.865682312744
							0.148150706799	0.821978056337	0.148122839088	0.865779775832
							0.148195829479	0.821410383787	0.148171879315	0.866002246807
							0.148234014819	0.821300711418	0.148211140446	0.865754802162
							0.148279812457	0.820304095248	0.148251834514	0.865172441
							0.148317885431	0.819761460873	0.148296248218	0.864653754526
							0.148364470862	0.819533427294	0.14833435138	0.864293696121
							0.148417578786	0.819495031153	0.148387059459	0.864254948623
							0.148468383959	0.81922232113	0.148440101024	0.864087015919
							0.148502889172	0.818514660342	0.148483530621	0.863807782628
							0.148544523512	0.819105980912	0.148517630368	0.863397331824
							0.148591717731	0.818884110067	0.148563835679	0.863948240138
							0.148646627643	0.819762901056	0.148612311598	0.864258092825
							0.148690228182	0.820492283456	0.148668846293	0.864125229863
							0.148734636412	0.820277220899	0.148703599114	0.864314471691
							0.148790872185	0.821011743127	0.148759758197	0.86465470367
							0.148832776494	0.820956575079	0.148808822804	0.865173241382
							0.148888399786	0.821125099421	0.148851851562	0.865884026271
							0.148952129407	0.821815832813	0.148917997582	0.865653807322
							0.148993908097	0.821347227281	0.148970258341	0.866264062096
							0.149049596069	0.821294948372	0.149015766519	0.866163224579
							0.149092495333	0.821165193315	0.14907014272	0.865918098729
							0.149121562589	0.821585046942	0.149102514469	0.866386645545
							0.149173882555	0.821088950613	0.149141670893	0.86643912931
							0.149223769114	0.820374543504	0.149194479441	0.865957137081
							0.149278485425	0.81963658434	0.149244775021	0.865523709489
							0.149334646249	0.818321278505	0.149302819695	0.86452023986
							0.149388748675	0.818577549816	0.149354482557	0.864176611482
							0.149432682733	0.819046301526	0.149411217216	0.864568642233
							0.149479927796	0.81782319623	0.149452164349	0.864793151923
							0.14952260659	0.818308772381	0.149494660659	0.863811397943
							0.149571464248	0.818641207636	0.149542709849	0.864467951136
							0.149625070306	0.818481005684	0.149593631759	0.864206251615
							0.149674005945	0.818681849714	0.149645260648	0.863942650564
							0.149725707652	0.818072700005	0.149693787694	0.863512966817
							0.149781917589	0.816972878991	0.149751485988	0.862962774999
							0.149820355226	0.818019136031	0.149799355377	0.862568906902
							0.149860720409	0.81795709147	0.14983310468	0.863250549955
							0.149919139951	0.818095563584	0.149883343045	0.863100962971
							0.149977926747	0.817700585361	0.149947602605	0.86312885191
							0.150007910762	0.818178969515	0.149990555408	0.863002101983
							0.150045716098	0.817910476419	0.150021063253	0.862849323076
							0.150091731449	0.817324534346	0.150067525081	0.863012636844
							0.150129481817	0.816846146885	0.15010601692	0.862773648768
							0.150172485739	0.817063565465	0.150145445936	0.862909539502
							0.150221999352	0.816564117883	0.150191836154	0.862816941896
							0.150275873473	0.81749334134	0.150246665166	0.86287596876
							0.150331023845	0.81734014806	0.150296185714	0.863079318339
							0.150381592222	0.817684761192	0.150352810766	0.863190459221
							0.150427216389	0.817617398587	0.150399669738	0.863209631742
							0.150472836402	0.817351347538	0.150446446826	0.863028133485
							0.150523160907	0.817272605073	0.150494582456	0.863035446811
							0.150569029874	0.817123038263	0.15054058986	0.863175381753
							0.150612735679	0.816962468036	0.150588460272	0.863167022723
							0.150659807077	0.816689952209	0.150629948102	0.862954601652
							0.150709590778	0.816054696352	0.150680756863	0.862735828155
							0.150751428049	0.815243851358	0.150726338753	0.862270505884
							0.150798535807	0.815375874334	0.150772649412	0.862115040187
							0.150847482016	0.815214215149	0.150816927256	0.861934137947
							0.150909294635	0.814141176485	0.150872313414	0.86115247852
							0.150954209245	0.813773515479	0.150927799483	0.860585776573
							0.150999498383	0.813571200092	0.150975579019	0.860641911298
							0.151039061345	0.812911192018	0.151013501404	0.860495228103
							0.151086296712	0.812323303327	0.15105696729	0.860442912397
							0.151136062882	0.811405315488	0.15110800941	0.859847142176
							0.151190770032	0.810522615346	0.151159035461	0.858857205175
							0.15124785201	0.810156732481	0.15121110309	0.858334043505
							0.151298973174	0.810267600169	0.151272482174	0.85789268104
							0.151336422692	0.810398653673	0.151314677611	0.857831162683
							0.151376331403	0.810321395256	0.151353566076	0.857602559644
							0.151426331074	0.809778165644	0.15139555133	0.857153800675
							0.151477481168	0.80979749998	0.151447397869	0.856873676856
							0.151516760318	0.809277140884	0.151491825413	0.856667951555
							0.151565738626	0.809037652556	0.151538994219	0.856066107331
							0.151607809337	0.809164159586	0.151582842009	0.85607418051
							0.151649966613	0.808926764249	0.151623396349	0.856516408462
							0.15170859145	0.809078357432	0.151672086962	0.856244656536
							0.151762299199	0.809838753004	0.151735223205	0.856449645759
							0.1518023621	0.809233412409	0.151776801594	0.856537329584
							0.151853625383	0.808794660303	0.151821627162	0.856293515018
							0.151904153838	0.809532005242	0.151875154127	0.856334441857
							0.151954052744	0.809384518135	0.15192677285	0.85691671155
							0.151997384903	0.809087883966	0.151969884945	0.856143804171
							0.152036733823	0.809736681991	0.152015304805	0.856216826764
							0.152076215986	0.809633447134	0.152054285343	0.856760514517
							0.152121536007	0.810270868653	0.152092226684	0.856671335903
							0.152166883486	0.809725347753	0.152141256952	0.856636145335
							0.152203160861	0.810599616058	0.152183169156	0.85637427526
							0.152243780595	0.81033601361	0.152217784935	0.85654325744
							0.152275217275	0.810082233755	0.152257641636	0.856262559746
							0.152317423459	0.80872454389	0.152292973698	0.856099018683
							0.152360166414	0.808810072769	0.152333095086	0.854997562006
							0.152400957276	0.808949679274	0.152378658729	0.85549129765
							0.152446339603	0.809377533343	0.152417462697	0.855510434128
							0.152494372794	0.809404675844	0.152467780361	0.855968707201
							0.152546644341	0.810132709742	0.152512883877	0.856603224143
							0.152599193797	0.80975929314	0.152569436289	0.856721027053
							0.152649320841	0.809831943966	0.152620094728	0.857219390854
							0.152688153525	0.810378538604	0.15266470862	0.85686740004
							0.152732501373	0.810847751304	0.15270655488	0.857593248681
							0.152775546223	0.810543011768	0.152749095368	0.857386402717
							0.152821606484	0.811313331179	0.152795594249	0.857698858855
							0.152870099279	0.810524592604	0.152842659042	0.857923844401
							0.152922423721	0.811172003504	0.152889833345	0.858206803627
							0.1529672865	0.810720183444	0.152942415239	0.858228641507
							0.153002880601	0.811264140001	0.15298253779	0.858547876646
							0.15304612272	0.812198158549	0.153019377487	0.858884777309
							0.153083768062	0.813047438795	0.153062868204	0.859554764886
							0.153134534496	0.81310646953	0.153102820689	0.860199494811
							0.153183103513	0.813877228917	0.153154258157	0.860482933983
							0.153226007669	0.814720026289	0.15320196904	0.861520842559
							0.15327688394	0.814359778624	0.153243926135	0.861540860249
							0.15333448461	0.81493922963	0.153301361099	0.861688892487
							0.153379025384	0.814554514365	0.15335315073	0.861843043743
							0.153432749714	0.814192716886	0.153401575112	0.862136628371
							0.153475993458	0.813452923379	0.153450419892	0.861907239378
							0.153510819479	0.81370494127	0.153493343491	0.86179722627
							0.153541970861	0.81395435003	0.153522430594	0.862010531253
							0.153592513586	0.813836918303	0.153560757177	0.861657357276
							0.153651654368	0.814205221972	0.153616587901	0.86189092667
							0.153694708192	0.814661194137	0.153671792638	0.861970915368
							0.153730362821	0.814597264915	0.153708025351	0.861938047264
							0.153780113535	0.814853610471	0.153749250688	0.862277118604
							0.153826960409	0.814180105531	0.153800527879	0.861905231646
							0.15386455332	0.813897393136	0.153843964919	0.86182029505
							0.153904625284	0.814260290673	0.153878496822	0.861984859785
							0.153956985899	0.813833924327	0.153926971581	0.861607663361
							0.15399509075	0.815143322949	0.153972716724	0.862300700309
							0.154035242995	0.8146906371	0.154012704276	0.862928559492
							0.154083538119	0.814398551442	0.154052530731	0.862293501598
							0.154137476952	0.814978366144	0.154106973851	0.862260644225
							0.154185892677	0.814748274713	0.154157001305	0.862925473976
							0.154226691636	0.814278885021	0.15420423581	0.862399080739
							0.154284011395	0.814781329608	0.154247392604	0.862548903511
							0.154333024908	0.814544574779	0.154305137385	0.862959081064
							0.154379562587	0.814929349104	0.154352373986	0.863519479412
							0.154415829407	0.815781731857	0.154396038093	0.863940585388
							0.154453964532	0.814962798216	0.154431372704	0.86442521222
							0.154502178298	0.814126792134	0.154472448214	0.863312219241
							0.154546039925	0.813095943896	0.15451788212	0.863005395498
							0.154602926191	0.812831111989	0.154571443649	0.862218905726
							0.154658857945	0.812214453847	0.154624738402	0.862182672783
							0.15469839794	0.812279044127	0.154677458773	0.862128874937
							0.154741731118	0.812118989084	0.154713858423	0.86167583464
							0.154786389309	0.8125766223	0.154762571882	0.862152094238
							0.154828353943	0.812658886024	0.154800639491	0.862728314903
							0.154870986811	0.812329444617	0.154848117308	0.862916893944
							0.154906734297	0.8116658475	0.154885690995	0.862712284754
							0.154954704202	0.8115995263	0.154925590881	0.861652035543
							0.154997380048	0.811827969406	0.154973205373	0.862040483656
							0.155037326742	0.812616773722	0.155012369659	0.863024201349
							0.155084023221	0.812390874397	0.155057069189	0.862532221615
							0.155128254818	0.811909447087	0.155103654256	0.862364169248
							0.15516389092	0.811851097693	0.155141850236	0.861921371057
							0.155199163276	0.811546514835	0.155177756852	0.862182556677
							0.155248891694	0.811869475779	0.155217798775	0.861622363601
							0.155304612004	0.811617956915	0.155271336711	0.861631316312
							0.155362841596	0.811455037144	0.155326075079	0.861348296951
							0.155411043608	0.811624194826	0.155387321308	0.861111912431
							0.155451576142	0.811240223262	0.155428430667	0.861006099798
							0.155494776462	0.811851065615	0.155468358716	0.860953666897
							0.155540839304	0.811341064736	0.155512659707	0.861708453787
							0.155582030111	0.811542863732	0.155559955487	0.860844916485
							0.155624739685	0.812211157692	0.155598008505	0.860857829351
							0.155667920102	0.811633089784	0.155643002007	0.860726669521
							0.155711119298	0.812076582471	0.155687290524	0.8612403717
							0.155748830819	0.812355710923	0.155723643357	0.861208067748
							0.155789419301	0.811950079491	0.155767059622	0.86097940329
							0.155838139175	0.812062910819	0.155807475203	0.861016494757
							0.155882989983	0.81126032733	0.15585817353	0.860556215965
							0.15592657819	0.811443084382	0.155901068917	0.860124047879
							0.155968610313	0.810446347353	0.155943060357	0.859807158784
							0.156005896014	0.809899152612	0.155984057249	0.859329402095
							0.156053041135	0.809761972855	0.156026014443	0.85885398774
							0.156094025718	0.809153489773	0.156069323938	0.858763410535
							0.15613588179	0.808632748151	0.156112293444	0.858146614491
							0.156180533654	0.809014727317	0.156153039219	0.857862733171
							0.156235636747	0.808933534208	0.156202373436	0.857879159923
							0.156280357707	0.808713462393	0.156253866381	0.857738181252
							0.156327346777	0.808454064486	0.156299094813	0.857583149155
							0.156385555097	0.808495687692	0.156350338639	0.857252479203
							0.156421898817	0.80742914279	0.156404341631	0.857596084441
							0.156456121092	0.807421912124	0.156434282638	0.856882973982
							0.156502551475	0.807489903753	0.156474218393	0.857627389454
							0.156532948992	0.807089885872	0.15651733686	0.85783549863
							0.156571702023	0.806862508543	0.156548222217	0.857354703323
							0.156611492044	0.80712358144	0.156588140548	0.85774530728
							0.156653372241	0.807063965958	0.156627355794	0.857374462787
							0.156683528366	0.807065594879	0.156668928187	0.857680991667
							0.156736747524	0.808089637986	0.15670197435	0.858150941325
							0.156774736841	0.808281688129	0.156753934976	0.858348129266
							0.156820358693	0.808972277424	0.156792124935	0.858667979603
							0.156855078008	0.808370606814	0.156835955714	0.858735360855
							0.156898372248	0.808532181811	0.156871286599	0.858748712092
							0.156940891759	0.808503240964	0.156915807472	0.858651626184
							0.156984062535	0.808498147646	0.156956838242	0.858495098661
							0.157026421244	0.807321300928	0.157004767967	0.857504056341
							0.15707275221	0.807949052445	0.157043988334	0.857659174912
							0.157107996288	0.808776761534	0.157089559005	0.857764137403
							0.15715245957	0.808325481385	0.157123272413	0.857964746986
							0.157206861641	0.808242705307	0.157174771978	0.85737088594
							0.157254906399	0.808933357462	0.157226356585	0.857958655224
							0.157297002751	0.808427719851	0.157272884747	0.858252736281
							0.157343000816	0.808797692379	0.157315149986	0.858072875279
							0.157386095428	0.808895520248	0.15736297405	0.857755787777
							0.157431337078	0.808875718	0.157401538239	0.858146767421
							0.157483008657	0.808718597129	0.157455603582	0.857974139412
							0.157529084127	0.808110927805	0.157499820725	0.857934519082
							0.157562647545	0.807657932138	0.157545834812	0.857772975078
							0.157596083177	0.807331405461	0.157575305891	0.857084620306
							0.157639664617	0.806809552925	0.157612674355	0.856545839722
							0.157685802583	0.806702012409	0.157658329887	0.855764121793
							0.157732805714	0.807580813146	0.157705891795	0.856309845911
							0.157765735073	0.807220803055	0.157747771652	0.856631817253
							0.157817499103	0.807489942575	0.157783998545	0.856401603824
							0.157859580171	0.808179996935	0.157838165264	0.856989114651
							0.157884911978	0.808952159649	0.157869066041	0.857409048188
							0.157928332385	0.808964449635	0.157898400777	0.857843628119
							0.157980701666	0.808044638629	0.157951169782	0.857392469274
							0.158020131783	0.808076230529	0.157998086355	0.857228890647
							0.158072759175	0.80758480153	0.158040075096	0.856969638276
							0.158121640762	0.808103941078	0.158094921368	0.857166006991
							0.158163006952	0.808305900878	0.158139535417	0.857394390661
							0.158197925885	0.808038277071	0.158177492051	0.857776630298
							0.158240005462	0.808703227626	0.158213031345	0.858384976635
							0.158280615462	0.809282186676	0.158258776051	0.858537885512
							0.158317970239	0.809305728743	0.158295343721	0.858689294779
							0.158356485916	0.810643682431	0.158334300388	0.859803332728
							0.158399308917	0.809976292578	0.158372676435	0.860033813068
							0.158449171651	0.809365566574	0.158418273338	0.859522786741
							0.158511633903	0.810040295372	0.158474034061	0.859478021457
							0.15854993349	0.809865373276	0.158530733962	0.859927710255
							0.158599827863	0.809716907456	0.158568153815	0.860009636852
							0.158642890636	0.809577343758	0.158618257239	0.859582085864
							0.158689010169	0.809623319551	0.158661771835	0.86009342948
							0.158723797227	0.809656505565	0.158705012619	0.859992272822
							0.158769041451	0.809403904023	0.158740972001	0.859992333061
							0.158812863468	0.809103560208	0.158788731382	0.859904990965
							0.158850691864	0.809236956615	0.158827251453	0.859431940273
							0.158887853533	0.81007081893	0.158865818714	0.860347785388
							0.15893449343	0.810006675301	0.15890536041	0.860641127723
							0.15897766971	0.810336214786	0.158955998969	0.860663797083
							0.159012609857	0.81044626554	0.158988968155	0.86116387467
							0.159064771731	0.811119756436	0.159033573543	0.861610454495
							0.15911400198	0.811498020487	0.159085586147	0.861895649412
							0.15915204478	0.811356033641	0.159129059287	0.862576419974
							0.159190935185	0.810695928144	0.159170647586	0.861908707013
							0.15922722568	0.810240901536	0.159205637263	0.861155196711
							0.159265731635	0.810449603746	0.15924153852	0.860909879659
							0.159302399813	0.81055692097	0.159280065635	0.861416835128
							0.159341967115	0.810240999415	0.159320811612	0.861418718065
							0.159383682774	0.809902635702	0.159355942714	0.86053717042
							0.15942983732	0.809352824775	0.159403775384	0.860835811349
							0.159465606083	0.809198812651	0.159447143581	0.860625739187
							0.15949861107	0.808732495853	0.159477499138	0.860621956372
							0.159535527804	0.807811166406	0.159513202952	0.860103860294
							0.159581807134	0.807118382472	0.159553980757	0.859946623541
							0.159634772173	0.807125767964	0.159601383912	0.85946732505
							0.159684024664	0.807612411097	0.159659066378	0.859610818778
							0.159715408431	0.807136848715	0.159697052672	0.859506710603
							0.159752166031	0.80660872438	0.159729674175	0.859437706367
							0.159789063155	0.80634920363	0.159765626322	0.859462152604
							0.15984561093	0.8059229971	0.159813085455	0.859223832211
							0.159885443669	0.805403594604	0.159861676856	0.859203403852
							0.159937035494	0.804603366774	0.159904716599	0.858786846116
							0.159983267059	0.804463932324	0.159959504115	0.858113118847
							0.160016560958	0.803590924682	0.159996980862	0.857493077936
							0.160053204851	0.801980718784	0.160031163025	0.857207826587
							0.160091608081	0.802192282237	0.160067304514	0.856824989937
							0.160130882845	0.80134675557	0.160109428439	0.856449433905
							0.160177530924	0.801057619648	0.160147024047	0.855962126318
							0.160217307023	0.800192265751	0.160196964189	0.856518910776
							0.160254449739	0.799967521405	0.160231852631	0.855496076287
							0.160297807151	0.799669378085	0.160271619442	0.855813200094
							0.160342485346	0.799621833363	0.160314840313	0.855368539024
							0.1603831353	0.799935289936	0.160362040923	0.855657536922
							0.160414447168	0.800331924791	0.160394386886	0.8560050884
							0.160453330598	0.799339230042	0.160430778455	0.855792436996
							0.16049523822	0.799147477573	0.16047024145	0.855512514926
							0.160552942611	0.798966391888	0.160515828133	0.855193172474
							0.160601734495	0.799599190898	0.160576107445	0.855283158687
							0.16065258833	0.800342293596	0.160620901534	0.855999500784
							0.160690959911	0.800602089576	0.160670669165	0.855851217245
							0.160732200745	0.800909359212	0.160707439171	0.856380391716
							0.160772003098	0.801490383758	0.160748972654	0.856247894133
							0.160811215294	0.800877043381	0.160788138472	0.856067758174
							0.160849823838	0.802053825426	0.160826023995	0.855682539396
							0.160898508276	0.80186244538	0.160870050074	0.855711999853
							0.160940604267	0.802440581275	0.160914989417	0.855917797632
							0.160980507232	0.801642923312	0.16095888271	0.855574750063
							0.161013893594	0.800528491783	0.160992129395	0.854397686816
							0.1610619613	0.800190692876	0.161034167239	0.854141005854
							0.161099072094	0.799577550891	0.161077968723	0.853552244056
							0.161144335027	0.800030408146	0.161117734649	0.853471492782
							0.16118376588	0.799816559059	0.161160931995	0.853285425432
							0.161223740842	0.800249294418	0.161197632044	0.853211525768
							0.161265958868	0.800148623287	0.161243013332	0.852974328815
							0.161302790897	0.800574183353	0.161281510663	0.853652862998
							0.161334126994	0.801597496083	0.161316614714	0.853395873384
							0.161372461428	0.802230046883	0.161348403379	0.853978577289
							0.161419186321	0.802654218871	0.161391237415	0.854290123214
							0.161460892112	0.802786124606	0.161436190019	0.854370303587
							0.161499860838	0.801993660176	0.161478659063	0.854171197638
							0.16152727745	0.801623319187	0.161511485449	0.853629038527
							0.161557219925	0.801100111059	0.161538755478	0.853225649351
							0.161597354425	0.800918943471	0.161572948523	0.853454323295
							0.161625941508	0.800848335939	0.161609789022	0.853212346699
							0.161667181163	0.801078388016	0.161639954763	0.852830763784
							0.161709331197	0.801973639599	0.161686168087	0.853451861077
							0.161762459543	0.802736342374	0.16173133755	0.853626200449
							0.161800697269	0.803158067046	0.161777281302	0.854228119487
							0.161842304172	0.80385892817	0.161817847705	0.85439468473
							0.161891940167	0.804570644185	0.161862906224	0.855308258601
							0.16194401163	0.804208906496	0.161912582608	0.855457191018
							0.161981279526	0.804254214892	0.161960161423	0.855451481309
							0.162025444407	0.804358844666	0.162001359649	0.855370361273
							0.162060942298	0.804968906856	0.162038087634	0.85527985856
							0.162098449605	0.805646036543	0.162076819489	0.856164788783
							0.162141273801	0.806217120522	0.162115495446	0.855943708573
							0.162183090306	0.807349422575	0.162157583566	0.857455167404
							0.162216695353	0.808478465167	0.162198715571	0.857778622258
							0.162248744342	0.810114521761	0.162231014171	0.859458118153
							0.162290104224	0.809858349005	0.162263583773	0.860108346492
							0.162333596494	0.810342467781	0.162306824236	0.860242586315
							0.162377508748	0.810326642741	0.162353781064	0.860372313427
							0.162416050063	0.810208663773	0.162391422317	0.86033123276
							0.162454947835	0.809552786147	0.162433443608	0.860165690284
							0.162492719419	0.809332996715	0.162470263814	0.860204051879
							0.162535076338	0.808309762282	0.162510683443	0.859349505812
							0.162566519095	0.808419415457	0.162548025574	0.858849029773
							0.162609077434	0.808863039262	0.162582290731	0.859123835061
							0.162649242974	0.80873599735	0.162626800855	0.859533986614
							0.162694020504	0.809196643302	0.162665718881	0.859568329056
							0.16274181188	0.808734241963	0.162716441053	0.859662879978
							0.162778909795	0.808542633261	0.162754231955	0.859775065573
							0.162818305994	0.808485567456	0.162797869419	0.859353606911
							0.162852935303	0.808262627709	0.162830764036	0.859717738694
							0.162901654109	0.807966478382	0.16287179628	0.859230330768
							0.162947048634	0.808221314049	0.162921369393	0.859091912778
							0.162990879961	0.807915556155	0.162965349828	0.85942321985
							0.163030190233	0.807796408418	0.163005662056	0.858982350504
							0.163066445492	0.808027625548	0.163047239667	0.859404789791
							0.163107348967	0.808295725434	0.163082723058	0.859916220139
							0.16315060253	0.807733883292	0.163124873688	0.859473623202
							0.16318688994	0.807095665425	0.163165291361	0.859261995462
							0.163225758526	0.806632074209	0.163203711908	0.85914087705
							0.163263120057	0.806816870085	0.163240285502	0.858867343336
							0.163312611172	0.807619229937	0.163281960241	0.858908807265
							0.163359645061	0.808024997083	0.163332498757	0.860102682856
							0.163396414948	0.807489852524	0.163375868066	0.859800427579
							0.16343195721	0.80741713452	0.163410976758	0.860233300019
							0.163475588237	0.807170050976	0.163448272782	0.859920806761
							0.163519745086	0.80724609963	0.163495237391	0.860383991885
							0.163557206234	0.807145109162	0.16353413189	0.860106890464
							0.163592842917	0.80727237457	0.163572555626	0.860416652518
							0.163634732752	0.80706277712	0.16360969788	0.860344753705
							0.163673869599	0.807520910322	0.16365049132	0.860321225726
							0.163722667509	0.807428214517	0.163693056312	0.860553769309
							0.163765500572	0.807286214221	0.163743300699	0.860328602309
							0.1638082425	0.807072891686	0.163780585077	0.860621528743
							0.163849241705	0.806765253664	0.163826990669	0.860599816813
							0.163883340122	0.807354151133	0.163862310338	0.860497175136
							0.163931565531	0.807021145398	0.163901185187	0.860737675689
							0.163975519328	0.807545290998	0.163948366218	0.86053789164
							0.164015245691	0.806985522484	0.163995380887	0.860701574607
							0.164052446464	0.805894086382	0.164029923296	0.860315700894
							0.164090269444	0.805773677846	0.164068873795	0.859858263438
							0.164120102082	0.805326642954	0.164102113477	0.859139394249
							0.164160322891	0.805747439658	0.164135114806	0.858799770844
							0.164200966475	0.80487981871	0.164177559874	0.858802495951
							0.164244390009	0.804766426282	0.164217569721	0.858382417004
							0.164292743082	0.804753765499	0.164264393729	0.858834743084
							0.164331251039	0.805341625211	0.164310296925	0.858197470776
							0.164358863401	0.805906872853	0.164344335016	0.859086661081
							0.164382670819	0.805680091231	0.164367703415	0.858880435048
							0.164409749616	0.805522430205	0.164392442449	0.859073248082
							0.164450063246	0.805279546419	0.164427012311	0.85871811929
							0.164486032629	0.805899045674	0.164462843843	0.858663107265
							0.164531292222	0.806226907881	0.164506312702	0.858724521004
							0.164567155845	0.806159584428	0.164544155006	0.858824006972
							0.164614955519	0.806324519897	0.164588072661	0.85894658906
							0.164649942113	0.806492754063	0.164630691703	0.858917678647
							0.164683887557	0.805571717745	0.164663793284	0.858532517543
							0.164723020334	0.805878926621	0.164696905678	0.858347801258
							0.164769852187	0.806032757069	0.164743559916	0.858363090666
							0.164813030945	0.806034384401	0.164789448121	0.858480171094
							0.164851617846	0.806532924021	0.164826576488	0.858215342613
							0.164892350425	0.805201085039	0.164869075684	0.85828978503
							0.164936334069	0.804683110582	0.164910883504	0.857856763962
							0.164965701451	0.804590398933	0.164948026774	0.857587921388
							0.16499978149	0.80441018378	0.164979701489	0.857430686708
							0.165039637179	0.805445391694	0.165016010633	0.857729360343
							0.165093751764	0.805323084303	0.165061512401	0.858053838799
							0.165128815129	0.806114768241	0.165109875638	0.858459254895
							0.165162724299	0.806312135396	0.165141595523	0.858999246075
							0.16519580492	0.806690670233	0.165177646843	0.858554726807
							0.16522905723	0.805807570672	0.165206692277	0.858745834207
							0.165271932803	0.80686314888	0.16524789102	0.858973705247
							0.165311897829	0.807808258849	0.165287477792	0.859509109208
							0.165351578867	0.807759050018	0.165329105887	0.860026101133
							0.165380678085	0.806406585493	0.165364547182	0.859210277576
							0.165420882817	0.807073273092	0.16539517873	0.859417933814
							0.165458375293	0.80716778163	0.165436634927	0.860047905658
							0.165507332351	0.807260577548	0.165476762195	0.859805655613
							0.165554182376	0.807412090299	0.165528781132	0.860088063741
							0.165598463612	0.808403001337	0.165568938923	0.860782962339
							0.165633458439	0.808518454005	0.16561814303	0.860439420367
							0.165663367796	0.808428669988	0.165645272424	0.860679958684
							0.165693968836	0.809206432427	0.165673206061	0.861297524744
							0.165737719234	0.808933363934	0.165712915713	0.861283322428
							0.165779314073	0.809096236975	0.165755094734	0.861241682215
							0.165815361857	0.809003141416	0.165794296214	0.861008658808
							0.165861917641	0.809057009051	0.165832841029	0.86129026766
							0.165894693837	0.80837261419	0.165877236744	0.860975603022
							0.165935733726	0.809806619237	0.165908847648	0.861439243644
							0.165985525116	0.809923870083	0.165957166297	0.861696997045
							0.166026898192	0.81063191698	0.16600199476	0.862116248374
							0.166065691327	0.811249757039	0.166045127992	0.863177294551
							0.166104460275	0.810931930322	0.166079463764	0.862639997612
							0.166152307916	0.810644258779	0.166124550992	0.862980063877
							0.166178102522	0.811343574797	0.166165793878	0.862219526473
							0.166202370708	0.810847414369	0.16618650876	0.862916001318
							0.166246326672	0.809428024223	0.166218125875	0.862206617393
							0.166297867477	0.809982856982	0.166268383148	0.861616129691
							0.166327350421	0.810290891846	0.166311495592	0.862363658024
							0.166370845786	0.810382128016	0.166343167672	0.862117560497
							0.166408535165	0.810709129816	0.166387934162	0.862600625264
							0.166441678336	0.810281461476	0.166420874725	0.862733875759
							0.166478319781	0.810191887085	0.166457312235	0.862587650419
							0.166520547639	0.81022973863	0.166495802503	0.86309047118
							0.166566976009	0.810230586993	0.166539016532	0.863086631827
							0.166599908576	0.811110412711	0.16658167958	0.863445092788
							0.166637099573	0.810666212383	0.16661535867	0.863920329197
							0.166665755886	0.81048201345	0.166648880244	0.863731521605
							0.166701866643	0.810415775949	0.166679297085	0.863464115488
							0.166734797228	0.811157713187	0.166716738947	0.863615632144
							0.16677649837	0.81098661268	0.166749134443	0.864211958474
							0.166816135889	0.812046034318	0.166794419642	0.863968359984
							0.166845318229	0.81195753053	0.166829337968	0.864680960095
							0.166884493131	0.811559698234	0.166860072012	0.864743959496
							0.166923032604	0.812369740788	0.166900636898	0.8649008517
							0.166965109712	0.812282741489	0.166939028867	0.865121569558
							0.167007821798	0.811424342752	0.166983381687	0.86459522608
							0.167047664953	0.810935434875	0.167025196347	0.864215456249
							0.167079149848	0.810848854867	0.167060023261	0.864016618429
							0.167123957645	0.81076709945	0.167095578313	0.864401078894
							0.167164842657	0.810962673798	0.167142222689	0.864769819084
							0.167202463914	0.810019533477	0.167180613643	0.864236861141
							0.167243446987	0.809402460557	0.167218666851	0.863973849336
							0.167279109738	0.809023067199	0.167259628462	0.863699953771
							0.167311799142	0.809125633911	0.167291235367	0.863570918679
							0.16735406842	0.808999969729	0.167329519892	0.8630612448
							0.167389446681	0.809442720197	0.167368782162	0.863528940382
							0.16742500604	0.808760832089	0.167404317339	0.862936378095
							0.167469617529	0.809744098098	0.167441953591	0.863445645477
							0.167511521297	0.809519571035	0.167487620962	0.863563242879
							0.167555960034	0.80981666998	0.167529743504	0.863282934351
							0.167592969252	0.809782820925	0.167570568901	0.863494815927
							0.167635346371	0.810082087233	0.167611608633	0.863559916099
							0.167661618124	0.810089088998	0.167645493125	0.863903358902
							0.167696300207	0.809528310555	0.167675096619	0.864136642213
							0.167733102068	0.809610822942	0.167713642377	0.863810969726
							0.167765655104	0.809012258719	0.16774526382	0.863497334543
							0.167810233488	0.80866095249	0.167782433634	0.863030126018
							0.16784740886	0.808157361239	0.167825582563	0.86258279216
							0.16789545267	0.807780262496	0.16786824001	0.862563523528
							0.167935635623	0.807946235419	0.167910602585	0.862613471222
							0.167974135435	0.807348405995	0.167954152129	0.862785666401
							0.16801638364	0.807292309237	0.167987866016	0.862664637491
							0.168056814781	0.807505130796	0.16803645366	0.863195956831
							0.168085611939	0.808086863541	0.168068494523	0.863337194445
							0.168125415172	0.808234120956	0.168100231627	0.863538811094
							0.168157740474	0.808600238649	0.168139616966	0.863438016448
							0.168194755326	0.808190982425	0.168171062412	0.864034587225
							0.168226977855	0.807899245479	0.168210358449	0.863121318762
							0.168261652849	0.808216227054	0.168241090312	0.862952623055
							0.168301938238	0.808788318356	0.168275009296	0.863075942601
							0.168343462052	0.808613587103	0.168320304256	0.863421901787
							0.168383923227	0.807711373854	0.168361261923	0.862954067926
							0.168422314246	0.809054741887	0.168399068604	0.862797358735
							0.168452935891	0.808596971456	0.168435322387	0.863248645409
							0.168495899108	0.808082683903	0.168470286896	0.863023084907
							0.168533090106	0.807867735987	0.168510083377	0.86307164748
							0.168564818745	0.808737712262	0.168548757063	0.863311738116
							0.16859166891	0.80844386961	0.168574281108	0.863655214039
							0.168641019999	0.807698608266	0.168609470146	0.862946011355
							0.168683370598	0.807622984166	0.168661806638	0.862581439888
							0.168722437507	0.807502115291	0.168698437978	0.863131771171
							0.168768221781	0.807393577705	0.168739262282	0.863080532472
							0.168814797712	0.806958255415	0.168788015768	0.862873136521
							0.168848039937	0.806866710522	0.168831435086	0.862374523602
							0.16888061063	0.807200246116	0.168859192204	0.862790120253
							0.168923335949	0.806933876715	0.168896798536	0.862675742337
							0.168961317947	0.807710192866	0.168941129522	0.86282814724
							0.168991726802	0.807733384026	0.168974267504	0.862569020906
							0.169020373003	0.807379816837	0.169003492885	0.862394684949
							0.169058239443	0.808030445881	0.169034833471	0.862492276602
							0.169092946851	0.808877729364	0.169071861785	0.863472394874
							0.169127226773	0.808370415133	0.169108066501	0.864068785447
							0.169159107442	0.807669423929	0.169140193776	0.863377181749
							0.169198116985	0.80684112494	0.169174259266	0.86282136621
							0.169235686864	0.807924838601	0.169215374074	0.862977281272
							0.16927732344	0.807196467467	0.169249382207	0.862600450969
							0.169314513306	0.80716287925	0.169294547641	0.862717192263
							0.169354252205	0.806812705139	0.169329142434	0.862760380226
							0.169391598861	0.808096102687	0.169371770873	0.862698822867
							0.169426005125	0.807693903135	0.169405883227	0.862638221266
							0.169455820804	0.808044525841	0.169437411926	0.863604658615
							0.169491991294	0.808855222069	0.169471101992	0.863480961496
							0.169537784419	0.808393896918	0.169508047789	0.863927168375
							0.169579442521	0.808236683697	0.169556569613	0.863226136236
							0.169626257864	0.809230653487	0.169598454105	0.863229058748
							0.169662184065	0.810409974173	0.169642992828	0.864310605096
							0.169689027409	0.810794071139	0.169672499377	0.864649601467
							0.169718689754	0.811845281173	0.169701970501	0.865403790712
							0.169744433103	0.811161835041	0.169728588656	0.86556114953
							0.169782778706	0.811766184828	0.169757063646	0.865620559713
							0.169817767787	0.812302741423	0.169801076254	0.865768728894
							0.1698524613	0.812001394152	0.169830395741	0.865888222034
							0.169884152747	0.81243559203	0.169865700872	0.866263736578
							0.169919839604	0.813269562208	0.169898926646	0.866661423225
							0.169957671596	0.812278831642	0.169933993192	0.866891597502
							0.170006759822	0.812290194904	0.169977302986	0.866542115452
							0.170061483239	0.812891852913	0.170029093749	0.86643353548
							0.170100377983	0.812392310757	0.170078159974	0.866817011072
							0.170143826098	0.811343448999	0.170117268057	0.865986552414
							0.170177976063	0.81120619263	0.170161195732	0.866410131826
							0.170212222492	0.810652923795	0.170191619772	0.865577033059
							0.170243322164	0.811415956609	0.170225213266	0.865488975326
							0.170278637846	0.811717734007	0.17025509413	0.865665237882
							0.170314541161	0.811625469446	0.170296949485	0.865265668744
							0.170342883984	0.811358948318	0.170324279957	0.865432036573
							0.170384874395	0.810373459839	0.170359061732	0.865104021001
							0.17042196793	0.811043130369	0.170401370866	0.8646992505
							0.170458364622	0.811324918995	0.170436140568	0.864693634947
							0.170507683284	0.811631650609	0.17047728123	0.865366172352
							0.170546457349	0.810824530447	0.170525544185	0.865257161008
							0.170577053513	0.810772402522	0.170558210288	0.86468877693
							0.170605420128	0.810108583601	0.170590953542	0.864515020232
							0.170631427586	0.809824963755	0.170614286257	0.864147138824
							0.17066832529	0.809934240447	0.170646293046	0.863964543526
							0.170700019677	0.809426687415	0.170682500933	0.863659607481
							0.170729401149	0.809351147709	0.170711999773	0.864258935738
							0.170764876402	0.80988861751	0.170741631895	0.864573069803
							0.170804703027	0.810186314292	0.170781867448	0.864866838127
							0.17084960306	0.810316940823	0.170823612367	0.865654316223
							0.170879530399	0.809786234992	0.170863963686	0.865232380093
							0.170915117815	0.810987240451	0.17089245657	0.86540544065
							0.170953589637	0.811629756824	0.170931113296	0.866224334455
							0.170990855549	0.811760069648	0.170967501864	0.866534029872
							0.171035407225	0.812230780782	0.171009597889	0.866719390219
							0.171061197957	0.812207328016	0.171048005177	0.86733651181
							0.171085621512	0.812132213784	0.17107124639	0.867285458547
							0.171115622127	0.812273428375	0.171096541779	0.866987606993
							0.171168238769	0.812517492637	0.17113381653	0.867386042134
							0.17121278006	0.81188240472	0.171190723122	0.867393834692
							0.171241197194	0.811673908693	0.171224593086	0.867015222045
							0.171280312477	0.811539686088	0.17125419559	0.867021096415
							0.171315695006	0.811292447211	0.171296577814	0.866572083534
							0.171352575931	0.810996687433	0.171332570609	0.866796755328
							0.171379518773	0.811010745495	0.171362549666	0.867034910408
							0.171412675052	0.811457693469	0.171392804799	0.867192255854
							0.171446780781	0.811932834235	0.171427289154	0.867357375338
							0.171482431467	0.813010480956	0.171460047946	0.867731690057
							0.171521834129	0.813362957121	0.171494913402	0.868934036732
							0.171573082519	0.813536943359	0.171546984926	0.868983038521
							0.171607943954	0.814545964788	0.171588776773	0.86977126911
							0.171640923714	0.814827857706	0.171619978903	0.869603703347
							0.17167237192	0.814511141718	0.171654369906	0.870135957601
							0.171711364817	0.814335535409	0.171687387474	0.869996732671
							0.171751927435	0.814752052081	0.171727775896	0.870139244267
							0.171780380651	0.814418973442	0.171766433888	0.870289712921
							0.171809754923	0.81437220979	0.171788526039	0.87041179425
							0.171863594316	0.814063381	0.171832394196	0.870435059737
							0.171898973616	0.813747884222	0.171880087035	0.86955419249
							0.171942142053	0.813590672889	0.171913992085	0.869862645453
							0.171982026384	0.814024584485	0.171959486898	0.87002388272
							0.172023018613	0.814593813184	0.171999211543	0.870389898759
							0.172060488417	0.816014520398	0.172038899962	0.870591767228
							0.172092647507	0.815872101325	0.172074404348	0.87090699799
							0.172127511531	0.814506099323	0.17210604028	0.871032296021
							0.172164226645	0.815030757404	0.172142925655	0.870465788518
							0.172198211566	0.814858500096	0.172178934227	0.870775629253
							0.172240920929	0.815077105814	0.172213234916	0.870978699886
							0.172282971879	0.814801276981	0.172259552292	0.870934400548
							0.172325489273	0.814340144041	0.172300011978	0.870895245315
							0.172361941502	0.814891637006	0.172341770533	0.871304491466
							0.172386012872	0.814737911481	0.172373226718	0.871460796342
							0.172416192721	0.814272234835	0.172397080118	0.870819493715
							0.172456722918	0.81552298913	0.172429747931	0.871063657317
							0.172511558844	0.815351713972	0.172480987882	0.871253768612
							0.172547240405	0.81471765085	0.172526822234	0.871173907769
							0.172583677597	0.814826856552	0.172561594739	0.870871247874
							0.172617775905	0.814166306026	0.172599524214	0.870958998369
							0.172650855959	0.813609805158	0.172628357354	0.870729784177
							0.17269307354	0.813533640236	0.172669092504	0.871183237008
							0.172735637307	0.813801090595	0.172709524752	0.871115270543
							0.172777009356	0.813466839824	0.172755494246	0.871313804554
							0.172803055069	0.813715610348	0.172786199382	0.871162723377
							0.172833801158	0.814025151441	0.17281587422	0.871419225121
							0.17286556967	0.814199593149	0.172848618078	0.871328356558
							0.172899130007	0.814736086404	0.172876409291	0.871767667901
							0.172933125584	0.815288504799	0.172914898872	0.871870953938
							0.172966779238	0.814924218794	0.172946223688	0.872431766842
							0.172995062206	0.81522652573	0.172979992227	0.872279183858
							0.173021995422	0.815224378676	0.173004957597	0.872334190047
							0.173065836399	0.814627372637	0.173038038984	0.872603338463
							0.173106597659	0.814651762374	0.173082809713	0.872438264926
							0.173152354155	0.814097717411	0.173127706028	0.871801952299
							0.173178187938	0.81346148961	0.173161839983	0.871428565827
							0.173202672583	0.813409899822	0.173190159295	0.871074948371
							0.173229677032	0.814515127611	0.173211669961	0.871668525129
							0.173263715307	0.81352906253	0.173243951327	0.871737207926
							0.173298253815	0.813589696039	0.173277653746	0.8716124204
							0.173333803955	0.814028059516	0.173311732044	0.871621766096
							0.173369807735	0.813885927785	0.173349453159	0.87147858533
							0.173400181648	0.813673353539	0.173383491133	0.871340954261
							0.173437323364	0.815088864365	0.173413423865	0.871478460324
							0.173491918233	0.814398359692	0.173461623689	0.871786144312
							0.173522497937	0.814202451224	0.173504242644	0.871362259653
							0.1735600827	0.81419805718	0.173537293044	0.870884220597
							0.17359530469	0.814190402571	0.173575262512	0.870997919761
							0.173629892637	0.81434456947	0.17360854342	0.870924463792
							0.173662992904	0.814255524326	0.173642553057	0.870949684034
							0.173697347002	0.814476750751	0.173678823525	0.870652070589
							0.173728520199	0.814568921886	0.173709439586	0.870492603591
							0.173758559378	0.815123615416	0.17374238039	0.870944263593
							0.173786024201	0.815739092454	0.173769335224	0.870824224888
							0.173813255644	0.816022197882	0.173796320807	0.871378273142
							0.173843918064	0.815924315951	0.173827469334	0.871359450849
							0.17387449982	0.816232210802	0.173855305442	0.871527051818
							0.173902475502	0.816283358684	0.173886439157	0.871914265071
							0.173938981152	0.817775177245	0.173914406534	0.872153575196
							0.173982802794	0.817782480498	0.173958510447	0.87250396242
							0.174019123632	0.817378359123	0.173997731066	0.872388693554
							0.174057218727	0.81634696358	0.174035058096	0.872097349941
							0.174087186616	0.816287377211	0.174071186857	0.871636611984
							0.174116925614	0.816041036305	0.174096644938	0.871596375302
							0.17415934708	0.816161778343	0.174136232709	0.871560835731
							0.174197605779	0.816048729702	0.174174356717	0.872109067443
							0.174233799974	0.81676572595	0.174210192243	0.872309984714
							0.174279034514	0.817808132743	0.174254563999	0.87323675341
							0.174310505419	0.817289685313	0.174291492219	0.873704432841
							0.174344060486	0.817773221645	0.174324066426	0.873137234698
							0.174380966666	0.818476216227	0.174360311387	0.873593237491
							0.174419605983	0.8182192042	0.174394851379	0.873718252335
							0.174464132144	0.818615839088	0.174440138162	0.873596991398
							0.174503149108	0.818769294083	0.174478665544	0.873917538468
							0.17454147675	0.817374737912	0.174519071771	0.873597354903
							0.174577942716	0.817492451365	0.17455521917	0.872975885747
							0.174614085826	0.81743828639	0.174594288096	0.873330192387
							0.174646782099	0.817349437134	0.174627666933	0.872867652748
							0.17468322504	0.818079749711	0.174662245847	0.873076137287
							0.174708931385	0.817883191578	0.174694075958	0.873179735593
							0.174738162705	0.817345237733	0.174718486592	0.873411087591
							0.174774282735	0.817213320116	0.174755633128	0.873741482584
							0.174804431245	0.818354794061	0.174786343103	0.874229720474
							0.174834736874	0.819363622672	0.174816344191	0.875045161535
							0.17486101255	0.819881843352	0.174845861283	0.875636591406
							0.174898714056	0.820296921695	0.174873642908	0.875928593275
							0.174940123882	0.821323558764	0.174919185375	0.876245558449
							0.174971856633	0.821352694382	0.17495117657	0.876835912767
							0.175006604193	0.821763871467	0.174987221848	0.877163533503
							0.175035105477	0.82156609136	0.175018285407	0.877449194587
							0.175066877198	0.820406751084	0.175047396086	0.877770090885
							0.175103831095	0.820762016763	0.175082268078	0.876737144936
							0.17513923901	0.820994454059	0.175117206063	0.877538045807
							0.175184340827	0.820524570668	0.175158453231	0.876679232125
							0.175224308718	0.820010575581	0.175200106652	0.876702020477
							0.175260300068	0.821039736458	0.175239832363	0.876526476728
							0.175297570862	0.821466316341	0.17527423604	0.877320233419
							0.17533554519	0.820620446778	0.175315421656	0.876873400919
							0.175362447064	0.820821631167	0.175345558326	0.876370807134
							0.175396210334	0.821724584604	0.175377056454	0.876652084162
							0.17543092635	0.822243726699	0.175409877631	0.877308740674
							0.175474088464	0.822258766131	0.175447116986	0.877891503205
							0.175511121989	0.822768593696	0.175490321023	0.877909503458
							0.175538342446	0.822723999577	0.175522931072	0.878190843743
							0.17557537291	0.82259154874	0.175553184108	0.878094549477
							0.17560981529	0.820414956418	0.175590797006	0.877777007631
							0.175650691613	0.8203268382	0.175625736719	0.877405819732
							0.175680955905	0.820132426051	0.17566188857	0.877280552261
							0.175716929692	0.820369771249	0.175696512231	0.877417570318
							0.175755387013	0.819848355343	0.175733446744	0.877584646794
							0.175780947993	0.819454899818	0.175765483748	0.877350764311
							0.175806709993	0.819132869606	0.175792506993	0.8771299535
							0.175841418913	0.818558340429	0.175818220189	0.877028258282
							0.17588260175	0.817720927576	0.175860118393	0.87663648147
							0.175922794072	0.816826899403	0.175897461572	0.876232290476
							0.175966289435	0.816876893701	0.175942373874	0.87620530315
							0.175996821512	0.815245475663	0.175979017322	0.876099241261
							0.17602583024	0.815053397965	0.176008578129	0.875234598273
							0.176051858607	0.815543088608	0.176035882309	0.875111589594
							0.176098123893	0.815609195119	0.176068451344	0.875299429585
							0.176138733913	0.815907973362	0.176119041403	0.875606565609
							0.176168720844	0.815763610819	0.176147544748	0.87543963774
							0.176209902281	0.815369072873	0.176187704059	0.874632641099
							0.176239724705	0.815807961523	0.176223407623	0.875059720386
							0.176273362016	0.815437167961	0.17625113512	0.875545252356
							0.176306864239	0.814998417104	0.176287972093	0.875349940447
							0.176338566636	0.813926777907	0.176319256591	0.874459111842
							0.176366214219	0.813971339475	0.176351282961	0.874397253879
							0.176406633248	0.8132197871	0.176380762953	0.87430073726
							0.176445550132	0.812021104845	0.176422799799	0.873943702254
							0.176473943446	0.812410653852	0.176459328201	0.873483954975
							0.176507226079	0.811407323034	0.176485786851	0.872921698161
							0.176541071447	0.81186993436	0.176521585679	0.872895813182
							0.176570703092	0.811810951256	0.176553984345	0.872701940329
							0.176610240088	0.811623293642	0.176586073343	0.873043666615
							0.176639588247	0.81188197375	0.176623549103	0.872849852653
							0.176668563818	0.812573859777	0.176651980532	0.873131643568
							0.176697483506	0.813163065562	0.176679396258	0.873671229438
							0.176731756477	0.812308071436	0.176710140524	0.87337916256
							0.176769484959	0.812423828737	0.176746934124	0.873262368138
							0.17680849832	0.811560479779	0.17678657814	0.872638130183
							0.176842685747	0.810964414262	0.176822582098	0.872250112089
							0.176878171367	0.810856807916	0.176857890973	0.871986120511
							0.176905987565	0.811077005099	0.176889366805	0.87201000805
							0.176940403839	0.809778216569	0.176918568704	0.871506460104
							0.176973046933	0.810054937712	0.17695532796	0.871391241102
							0.177003344883	0.809987745068	0.176986648216	0.871007901655
							0.177033832568	0.809642567475	0.177012701472	0.871427279208
							0.177077490532	0.808980954822	0.177053054696	0.870836731494
							0.177111016458	0.809101846018	0.177090639555	0.870789767074
							0.177153688674	0.808496388403	0.177129012174	0.870522602237
							0.177188890486	0.808342558287	0.177168044689	0.870723537472
							0.177223777295	0.808346574489	0.177202159651	0.870946270911
							0.177255355544	0.808495800067	0.177238660054	0.871292754837
							0.177294497943	0.808024545604	0.17726883043	0.871112853534
							0.177344614336	0.808012347172	0.177315169986	0.870570190035
							0.177391753311	0.808952656435	0.177365621135	0.87124364502
							0.177419656057	0.808193134028	0.17740378377	0.871146590894
							0.177445255235	0.808825465071	0.177430264872	0.871041621244
							0.177467860036	0.807533875533	0.177456014912	0.870515165368
							0.177490872291	0.807433708374	0.177476600497	0.870749638659
							0.177517358918	0.806861689101	0.177500022177	0.870353941722
							0.177553016765	0.807187350819	0.177532000425	0.870020319476
							0.177587833722	0.807735969318	0.177567190356	0.870188266813
							0.177625776761	0.808838555791	0.177604067171	0.870565101761
							0.17765628195	0.80909984109	0.177637799128	0.871088264256
							0.177690393559	0.809758807729	0.177670607274	0.871100682763
							0.177731045297	0.810025393953	0.17770676596	0.870991871518
							0.177765622095	0.810223506816	0.177744611365	0.870976599853
							0.17780028002	0.810450063049	0.17778036603	0.870720520497
							0.177843534175	0.810043164083	0.177817162993	0.871075958843
							0.177872997514	0.809273472937	0.17785760994	0.871042132031
							0.177900740578	0.809358964472	0.177884732129	0.870931184828
							0.177928462305	0.809385469286	0.177911026668	0.870708286189
							0.17795729099	0.809797203454	0.177940978934	0.870701641578
							0.178004623185	0.810182434375	0.177973418107	0.871321293834
							0.178038958759	0.809966714387	0.17802266836	0.871056763291
							0.178062859067	0.8101505914	0.17804819433	0.870841675352
							0.178104723342	0.810502066883	0.178078652703	0.871010134822
							0.178139448749	0.810651515657	0.178120291418	0.87097818364
							0.178166451887	0.811254862017	0.178150707437	0.871262573364
							0.178190912276	0.813170807012	0.178176071417	0.871718004566
							0.178233282338	0.813838488085	0.178205978371	0.872084652622
							0.178270838878	0.813408440916	0.17825119397	0.871514655069
							0.178295556172	0.813322340976	0.178280629679	0.87143014946
							0.178325309698	0.812604661142	0.178308561859	0.871521369784
							0.178355277399	0.813363882705	0.178336143196	0.871524094101
							0.17838295332	0.812817294723	0.178367000634	0.871401560563
							0.178420514082	0.814105557043	0.178397008041	0.871420173678
							0.178455042694	0.81459080966	0.178437167435	0.871642440989
							0.178493556264	0.815097848727	0.178468774006	0.871756737393
							0.178529070784	0.815416573218	0.17850858935	0.87195166863
							0.178557531831	0.815079037212	0.178542193604	0.872357983907
							0.178580236916	0.81505914466	0.178565967414	0.872169353851
							0.178607237065	0.815770688936	0.178592143986	0.872797975085
							0.178643862073	0.815840881135	0.178620071913	0.873030061073
							0.17867921925	0.815904581313	0.178658770932	0.872970883194
							0.178714012041	0.816372588742	0.178693743555	0.872946126236
							0.178746606933	0.817483099043	0.178728739586	0.873720294569
							0.178772939418	0.817180780783	0.178756628055	0.87378310026
							0.178807262122	0.816094186435	0.178787025607	0.873442627771
							0.178844906868	0.81575146307	0.178821873252	0.872986030917
							0.178883541829	0.815051408377	0.17886126012	0.872541956122
							0.17891629291	0.815277732484	0.178896160974	0.872760466631
							0.178949504639	0.814928486505	0.178930395634	0.872829735566
							0.1789858523	0.813497069775	0.178963998006	0.872478321006
							0.17901941828	0.81369506782	0.178999635187	0.871829618241
							0.179054417014	0.813550115379	0.179034451767	0.871928806341
							0.179086653999	0.813521043419	0.179068353819	0.871836389693
							0.179117754561	0.812292012154	0.179098960581	0.871880752919
							0.179143040888	0.812705523823	0.179127577787	0.871430271191
							0.1791668857	0.811959990769	0.179154737807	0.871395162644
							0.179196030092	0.812190394603	0.179176611622	0.871193855695
							0.179227414107	0.812680230671	0.179210110734	0.871317519411
							0.179263632201	0.813380588932	0.179240510341	0.871362695509
							0.179292493728	0.814282158437	0.179275733495	0.871441956035
							0.179332876675	0.814164973678	0.179310471254	0.871849894347
							0.179368869083	0.814306417625	0.179346876941	0.871410369985
							0.179412206406	0.813645160222	0.179385639764	0.872073482559
							0.179443503999	0.813532732224	0.179427428436	0.871908904665
							0.179469281725	0.813038804556	0.179452513143	0.872048176812
							0.179509291577	0.811527694876	0.179486437207	0.871145957882
							0.179541025723	0.810600511496	0.179521165111	0.870840700354
							0.179579180087	0.810302172969	0.179556946516	0.87104079566
							0.17963062757	0.8099617816	0.179597140868	0.870624004872
							0.179671699567	0.809463775705	0.179651186226	0.870358497439
							0.179704390864	0.809061432754	0.179684160208	0.869743886698
							0.179742099689	0.809007251572	0.179720752677	0.86976139328
							0.17977553797	0.808619294774	0.179755780446	0.869767413172
							0.179811900575	0.808946808315	0.179790124873	0.869516860153
							0.179838556596	0.808081153879	0.179823442877	0.869961089399
							0.179867995082	0.807089619297	0.17985111571	0.869601286574
							0.179908960911	0.807285794101	0.17988247448	0.869666634204
							0.179939532321	0.806794079614	0.179923459801	0.869175937384
							0.179969333294	0.807347017385	0.179951944181	0.869339424504
							0.179996453067	0.807780951714	0.179980713606	0.86925949572
							0.180026032436	0.807199509299	0.180008312968	0.869955981145
							0.180063719688	0.806014753629	0.180040832988	0.869772661548
							0.180095028816	0.80474006684	0.180075526257	0.868430331791
							0.180138522151	0.804530730665	0.180113809165	0.868425063457
							0.180161414679	0.803810259066	0.180149662858	0.868416564756
							0.180181871219	0.803620893322	0.180169740188	0.868365479551
							0.180210284988	0.803447037068	0.180191071902	0.868787549702
							0.180243947157	0.803623955458	0.180224828918	0.868819471319
							0.180275819915	0.803747671017	0.180256930063	0.869005114242
							0.180311062563	0.803609431691	0.180289380212	0.86945055054
							0.180354906551	0.80334408045	0.180329057704	0.869568799588
							0.180388489659	0.803819583988	0.180371162142	0.870262068622
							0.180414342789	0.803875937934	0.180398136673	0.870273345214
							0.180438471189	0.803225829664	0.180425473117	0.870534646678
							0.180466763918	0.803606301976	0.180447774056	0.870711046083
							0.180497155328	0.80435478628	0.180480467814	0.871296405094
							0.180525356096	0.804009595199	0.18050899115	0.871106772511
							0.180552878962	0.803601284169	0.18053519672	0.870866247727
							0.180585506234	0.803470611793	0.180566288991	0.87003178894
							0.180623048982	0.804003203766	0.180601750407	0.870468385034
							0.180658387659	0.804404222905	0.180636876271	0.871130194377
							0.18068852476	0.802893895059	0.180671303081	0.870361883221
							0.180725331733	0.803313043098	0.180702738113	0.86993579214
							0.180764100972	0.802518200228	0.180741801172	0.869750248249
							0.180793974724	0.803464453263	0.180775808957	0.869933779217
							0.18082980631	0.803852013477	0.180808364914	0.869943112936
							0.180868502299	0.804034162642	0.180844996633	0.870726017536
							0.180902460955	0.804516611128	0.180885244323	0.871193197175
							0.180929214289	0.803926598004	0.180911698421	0.871044233787
							0.180966207509	0.804188253048	0.180943438143	0.870959841903
							0.181000910692	0.80419603305	0.180982310197	0.870861583935
							0.181035619591	0.804170418822	0.181014142024	0.870799120592
							0.181074223798	0.804047438029	0.181051882714	0.871105868463
							0.181108339544	0.803279338842	0.181088418843	0.870758726662
							0.181146875374	0.803452191779	0.181124505593	0.870977029139
							0.181178039975	0.803795734577	0.181158943561	0.870648669991
							0.181215298655	0.803507600034	0.181192694866	0.870396311756
							0.181247084153	0.804401040733	0.181228741556	0.870102905391
							0.181278781338	0.803663274408	0.181259941525	0.870165413089
							0.181314245418	0.80374628678	0.181294305672	0.870152373778
							0.181353698743	0.804721370264	0.181328335174	0.870231318503
							0.181380666006	0.805834705673	0.181367358594	0.871124203086
							0.181405786416	0.806353954866	0.181390230906	0.87145119833
							0.181429157413	0.806136328177	0.181416610883	0.871696216532
							0.181459815124	0.806292217515	0.181440239127	0.87139102924
							0.181499048949	0.807484642617	0.18147580544	0.872139546619
							0.181532996205	0.806501740396	0.181513615291	0.871957690735
							0.181570726867	0.806906182309	0.181547851284	0.871782804475
							0.181606990718	0.807332314881	0.18158719982	0.872369465241
							0.181637730027	0.806747814329	0.181619354421	0.872427885135
							0.181657815171	0.807161966041	0.181646080305	0.872106935552
							0.181688590346	0.807473635066	0.181668931069	0.872155446231
							0.181722720118	0.808159675003	0.181703488437	0.872407914463
							0.181753538959	0.806796263348	0.181734539977	0.873043243886
							0.18178654567	0.806613334455	0.181766469585	0.871908568556
							0.181823064245	0.806347307486	0.181802175682	0.872170677869
							0.181858148134	0.807425651685	0.181837620816	0.872083456511
							0.181891324885	0.807699868465	0.181871147735	0.871934873448
							0.181919909582	0.80846130256	0.181904552773	0.872132569995
							0.181943287053	0.807623719803	0.181928663287	0.871992902818
							0.181974587936	0.807246768152	0.181954837305	0.871645418114
							0.18200766434	0.806907570438	0.181989772486	0.871082999675
							0.182033253601	0.806292326585	0.182017720841	0.870939489526
							0.182060513362	0.805201568786	0.182045173158	0.87028467752
							0.182090638381	0.805619582351	0.182072179027	0.870098308137
							0.182116551373	0.805633768516	0.182101518214	0.870230113705
							0.182150933196	0.805172373632	0.182131444457	0.870118108674
							0.182178509544	0.80598819745	0.182161117334	0.870247741825
							0.18221228749	0.804607113819	0.182191866356	0.869518777118
							0.182252838818	0.804278321182	0.182228216611	0.868635247239
							0.182292151528	0.804218159896	0.182268714072	0.868342486587
							0.182324349449	0.804697306092	0.182307460979	0.868777579922
							0.182356205717	0.805030898288	0.182336750986	0.868966384706
							0.182383255848	0.805095909324	0.182368647704	0.869001441439
							0.182413286552	0.80568184824	0.182393697869	0.869183390976
							0.182440705165	0.806118956179	0.182424630174	0.86928452887
							0.182475955333	0.806043432952	0.182456908851	0.868909553084
							0.182505419602	0.80616671624	0.182486519151	0.869247211004
							0.182539660283	0.806585234245	0.182519524386	0.86947998886
							0.182573393036	0.805755816761	0.182554586683	0.869645656182
							0.182601348815	0.805360692339	0.182583676082	0.869540137849
							0.182629481558	0.804630801284	0.182612951724	0.868773331575
							0.182661772299	0.804142513229	0.182642676721	0.868680797368
							0.182693106168	0.804796475598	0.182675319458	0.867961438239
							0.182719391768	0.80469159361	0.182703285619	0.868035941593
							0.182752995504	0.804877436538	0.182733022613	0.867482592437
							0.182787129715	0.805659613223	0.182768227111	0.867998163105
							0.182809649592	0.806238456211	0.182795915506	0.867807595197
							0.18284239915	0.807202616842	0.182822295523	0.868565263286
							0.182872793545	0.806607335152	0.182854335304	0.868717619482
							0.182911392332	0.807059977946	0.182888213598	0.868575927727
							0.182945973519	0.80678700997	0.182925992469	0.868998870315
							0.182972546793	0.807022248329	0.182957183776	0.868997480963
							0.183000078636	0.807066004971	0.182985423772	0.868728244393
							0.183031246439	0.806729184755	0.183010670899	0.868586503645
							0.183066553387	0.807673721453	0.183046340926	0.868487276189
							0.183094543659	0.807978737422	0.183079037393	0.868905271084
							0.183124725004	0.808020034644	0.183106385593	0.868784626053
							0.183166178984	0.808095269185	0.183141671113	0.869308412776
							0.18320261281	0.807445777944	0.183180563932	0.869011920474
							0.183232454773	0.807230122065	0.183215479028	0.869057643345
							0.183255460825	0.806717702322	0.183242969894	0.868342295355
							0.183288429361	0.80685431626	0.183266608624	0.868074856244
							0.183319829761	0.807747746867	0.183302010921	0.868779809405
							0.183367029035	0.807756279803	0.18333803723	0.869137336604
							0.183401737383	0.807896527574	0.183383253433	0.869109053205
							0.183429942189	0.808072982449	0.183412871335	0.869126338486
							0.183463753961	0.80868857075	0.183443091556	0.869697840128
							0.183493970841	0.808315679336	0.183477885279	0.870130637848
							0.183522785599	0.80851454165	0.183505351785	0.870196994683
							0.183548313087	0.808754273257	0.183533472633	0.870462362441
							0.183575364602	0.808780739171	0.183559414448	0.870698608771
							0.183611516603	0.807752984889	0.183588906647	0.870476276316
							0.183641934431	0.807561572109	0.183623793118	0.870501412065
							0.183682220872	0.807524496363	0.183659752568	0.870418008216
							0.183710043558	0.806975790724	0.183692919081	0.870329908438
							0.18373563585	0.807314140161	0.18372088439	0.870129670618
							0.183765576332	0.807311361256	0.183747328338	0.870851621292
							0.183797368843	0.807526476829	0.183780405169	0.870806370404
							0.183829860845	0.807419145048	0.183808383651	0.87088818788
							0.183861064042	0.807316341451	0.183844671269	0.87095751918
							0.183897190919	0.807726955451	0.18387398159	0.871214074205
							0.183934052552	0.808431573152	0.183913455677	0.871907046636
							0.183968989521	0.809127403008	0.183948071414	0.872672647935
							0.183996994189	0.810128700138	0.183980351582	0.873327113046
							0.184031349345	0.809599516699	0.184010619312	0.873833906933
							0.184075398909	0.80980849803	0.184050233467	0.873825395307
							0.184101654308	0.8097952303	0.184086490046	0.87350082201
							0.184130661108	0.810136643099	0.184114304881	0.873725622806
							0.184158557624	0.81090764484	0.18414031666	0.874179539274
							0.184198254929	0.81041923317	0.184174732374	0.874599836437
							0.184225574959	0.810763167212	0.184210683063	0.874596505917
							0.184259469451	0.811286313549	0.184236677222	0.874723269517
							0.184302500524	0.811537667351	0.184278547099	0.874878092293
							0.184335494805	0.812267771783	0.184316210098	0.875680007323
							0.184366203791	0.81231107156	0.184349979556	0.876215567643
							0.184388895279	0.811234146608	0.184374508769	0.876112088075
							0.184425639512	0.812010812424	0.184402893321	0.875912947695
							0.184456640557	0.811389555035	0.184438799803	0.876198236892
							0.184493985378	0.811602879988	0.184471175879	0.876345179147
							0.184523830679	0.811686882861	0.184507896948	0.876345504875
							0.184551973249	0.810656977621	0.184534387168	0.875506802075
							0.184584090127	0.810906072146	0.184565269213	0.875252036362
							0.184615791929	0.810805796967	0.184596674179	0.875177326918
							0.184640262361	0.810807985495	0.184626443596	0.874965218286
							0.184674238603	0.810459780083	0.184654413111	0.87499516588
							0.18470296952	0.809694077645	0.184685695738	0.874225279578
							0.184735950843	0.809880053339	0.184714851431	0.874358211944
							0.184770574494	0.809440636937	0.184750579695	0.874009084229
							0.18481082114	0.808343990365	0.184788287315	0.873440178983
							0.184839109737	0.808925151097	0.184823161157	0.872946905347
							0.184864893222	0.809195714149	0.184849379273	0.873096209903
							0.184894749457	0.807902727883	0.184877842578	0.872984092087
							0.184918561339	0.807157153455	0.184904003477	0.872414205918
							0.184949688554	0.807552238374	0.184930957396	0.871671480425
							0.184985267744	0.806770590727	0.184965001006	0.871743226624
							0.185009616784	0.806780233113	0.184994613367	0.871622315078
							0.185047363649	0.80598146336	0.185024801091	0.871421415309
							0.185079290738	0.805988861034	0.185060874127	0.871128551225
							0.18510636013	0.805678090063	0.185089444586	0.870930770851
							0.185133266853	0.804993281096	0.185118436547	0.87082643359
							0.185159671373	0.80525762737	0.185144479195	0.870647667837
							0.185187772437	0.804544838693	0.185169779598	0.870973169707
							0.185223110937	0.804278892532	0.185203706993	0.870659449829
							0.185254035217	0.804289677389	0.185233384243	0.87041240224
							0.185297644011	0.804244684952	0.185272606742	0.870867499589
							0.185324988381	0.80422846733	0.185310296183	0.870478600341
							0.185353722751	0.804198676939	0.185337179486	0.870128347189
							0.185382616401	0.803764713462	0.18536437857	0.870110027071
							0.185416312314	0.804957722954	0.185394757163	0.870617389285
							0.185446016255	0.804582082336	0.185431236813	0.871226240143
							0.185468890508	0.805178776728	0.185456125311	0.87126041917
[truncated: 70,427 more rows]

## Sheet: Supplementary Figure 5f
Supplementary Fig. 5f
			Residue Nb	RMSD
			8	6.8507
			9	4.4870
			10	1.5464
			11	0.7455
			12	0.4321
			13	0.5026
			14	0.4863
			15	0.3463
			16	0.4747
			17	0.8466
			18	0.6443
			19	0.9537
			20	1.0663
			21	0.8082
			22	1.2045
			23	0.8660
			24	0.4395
			25	0.2529
			26	0.2775
			27	0.4251
			28	0.2330
			29	0.1760
			30	0.2963
			31	0.8986
			32	1.0643
			33	1.7918
			34	2.3046
			35	1.5887
			36	0.7430
			37	0.6028
			38	1.1544
			39	1.0554
			40	0.6346
			41	0.6099
			42	0.7571
			43	0.7045
			44	0.6756
			45	0.5728
			46	0.2713
			47	0.7865
			48	1.0242
			49	1.0487
			50	0.9029
			51	0.4353
			52	1.1138
			53	1.1369
			54	1.0186
			55	1.5329
			56	1.1307
			57	0.6364
			58	0.7772
			59	0.8809
			60	0.6500
			61	0.6905
			62	1.1686
			63	0.8166
			64	0.4518
			65	0.2943
			66	0.5529
			67	0.3919
			68	0.3167
			69	0.5830
			70	4.7235
			71	7.5586
			72	5.9360
			73	1.9556
			74	1.3083
			75	2.2962
			76	0.3494
			77	0.9857
			78	0.7121
			79	0.3201
			80	0.3902
			81	0.4669
			82	0.6366
			83	0.7367
			84	1.0253
			85	0.9732
			86	1.1346
			87	0.6987
			88	0.4136
			89	0.5005
			90	0.3637
			91	0.3796
			92	0.3520
			93	0.5724
			94	0.6671
			95	0.7711
			96	0.3462
			97	0.7315
			98	0.9918
			99	1.5445
			100	0.9348
			101	0.4307
			102	0.4419
			103	0.8569
			104	0.7681
			105	0.4759
			106	0.3496
			107	0.5947
			108	0.5652
			109	0.3613
			110	0.0606
			111	0.3618
			112	0.4984
			113	0.3403
			114	0.2616
			115	0.3487
			116	0.4072
			117	0.5897
			118	0.8778
			119	1.4077
			120	1.3562
			121	1.0056
			122	0.8324
			123	1.0181
			124	1.6476
			125	1.5329
			126	4.2797
			127	5.8055
